# Supplementary material for: Potential causal link between dietary intake and epilepsy: a bidirectional and multivariable Mendelian randomization study
Source: Front Nutr. 2024 Aug 30;11:1451743. doi: 10.3389/fnut.2024.1451743 (PMC11392887; doi:10.3389/fnut.2024.1451743)
Supplement: Supplementary file 2 [file Data_Sheet_1.xls]

## Sheet: Table S1
Table S1 Single nucleotide polymorphisms (SNPs) were used as Instrumental variables (IVs) from dietary intake traits.
Exposure	GWAS ID	Samplesize	SNP	CHR	POS	EA	OA	Beta	SE	EAF	p-value	R2	F
Alcohol intake frequency.	ukb-b-5779	462346	rs780569	1	4569436	A	T	0.0198033	0.00336454	0.70882	4e-09	0.000161884	74.858
Alcohol intake frequency.	ukb-b-5779	462346	rs4503294	1	940096	T	C	0.0181476	0.00307049	0.565333	3.40001e-09	0.000161856	74.8454
Alcohol intake frequency.	ukb-b-5779	462346	rs28787109	1	51218695	A	G	0.0178107	0.00308461	0.40423	7.69999e-09	0.000152791	70.653
Alcohol intake frequency.	ukb-b-5779	462346	rs2244598	1	216681000	C	T	-0.018378	0.00311907	0.605114	3.79997e-09	0.000161412	74.6399
Alcohol intake frequency.	ukb-b-5779	462346	rs4417025	1	35363679	A	G	-0.0188379	0.00316516	0.361153	2.69998e-09	0.000163751	75.7215
Alcohol intake frequency.	ukb-b-5779	462346	rs7514579	1	94051350	C	A	0.0196672	0.00359788	0.232457	4.60002e-08	0.000138026	63.8242
Alcohol intake frequency.	ukb-b-5779	462346	rs2717063	2	58110969	A	C	-0.0203704	0.00308457	0.585731	4.00037e-11	0.000201377	93.1242
Alcohol intake frequency.	ukb-b-5779	462346	rs6727281	2	65558588	T	C	-0.024322	0.00391964	0.184023	5.49997e-10	0.000177655	82.1525
Alcohol intake frequency.	ukb-b-5779	462346	rs780094	2	27741237	C	T	-0.0509938	0.00310506	0.615206	1.29987e-60	0.00123116	569.92
Alcohol intake frequency.	ukb-b-5779	462346	rs13390019	2	97797680	C	T	0.0296116	0.00449182	0.134041	4.30031e-11	0.000203558	94.1331
Alcohol intake frequency.	ukb-b-5779	462346	rs10188314	2	215402926	T	C	-0.0197869	0.00303605	0.470852	7.19946e-11	0.000195095	90.2188
Alcohol intake frequency.	ukb-b-5779	462346	rs4241258	2	74226102	T	C	0.0250636	0.00440325	0.13763	1.29999e-08	0.000149116	68.9531
Alcohol intake frequency.	ukb-b-5779	462346	rs72769229	2	2220795	T	A	-0.0231352	0.00419154	0.154942	3.40001e-08	0.000140163	64.8124
Alcohol intake frequency.	ukb-b-5779	462346	rs17662759	2	193989223	C	T	0.0301348	0.00546031	0.089115	3.40001e-08	0.000147428	68.1727
Alcohol intake frequency.	ukb-b-5779	462346	rs1991083	2	23887437	T	C	-0.0223925	0.00325813	0.679886	6.29941e-12	0.000218261	100.934
Alcohol intake frequency.	ukb-b-5779	462346	rs473098	2	45139779	T	C	-0.0217406	0.00304345	0.557689	9.09913e-13	0.000233181	107.835
Alcohol intake frequency.	ukb-b-5779	462346	rs9829192	3	38569463	T	G	0.0169324	0.00305032	0.435133	2.80001e-08	0.00014094	65.1721
Alcohol intake frequency.	ukb-b-5779	462346	rs76082653	3	49029468	T	C	0.0464269	0.00668673	0.054327	3.80014e-12	0.000221476	102.421
Alcohol intake frequency.	ukb-b-5779	462346	rs262240	3	68408109	T	C	-0.017207	0.00303483	0.468553	1.40001e-08	0.000147455	68.1849
Alcohol intake frequency.	ukb-b-5779	462346	rs9814516	3	85407980	T	G	-0.0251117	0.00355589	0.237423	1.59993e-12	0.000228344	105.597
Alcohol intake frequency.	ukb-b-5779	462346	rs7610856	3	71579022	A	C	-0.023864	0.00307022	0.429053	7.70016e-15	0.000279012	129.036
Alcohol intake frequency.	ukb-b-5779	462346	rs1515591	3	174213976	G	T	0.0182303	0.00311635	0.383186	4.90004e-09	0.000157102	72.6465
Alcohol intake frequency.	ukb-b-5779	462346	rs1228589	3	131634826	A	G	0.0210699	0.00352806	0.246133	2.30001e-09	0.000164748	76.1827
Alcohol intake frequency.	ukb-b-5779	462346	rs28622224	4	55088093	T	C	-0.0186203	0.00336834	0.280364	3.2e-08	0.000139907	64.6941
Alcohol intake frequency.	ukb-b-5779	462346	rs13135092	4	103198082	G	A	0.0438341	0.00549884	0.083483	1.59993e-15	0.000294031	135.983
Alcohol intake frequency.	ukb-b-5779	462346	rs11940694	4	39414993	G	A	-0.0437138	0.00311609	0.604193	1e-44	0.000913958	422.95
Alcohol intake frequency.	ukb-b-5779	462346	rs362307	4	3241845	T	C	0.0433047	0.00580219	0.074582	8.4004e-14	0.000258864	119.715
Alcohol intake frequency.	ukb-b-5779	462346	rs1229984	4	100239319	C	T	-0.261708	0.00918496	0.97277	1.39959e-178	0.00362846	1683.7
Alcohol intake frequency.	ukb-b-5779	462346	rs13102973	4	135900688	C	T	-0.0194072	0.00311875	0.61881	4.90004e-10	0.000177687	82.1669
Alcohol intake frequency.	ukb-b-5779	462346	rs62339673	4	184828533	A	C	0.0182943	0.00315406	0.626705	6.59994e-09	0.000156595	72.4119
Alcohol intake frequency.	ukb-b-5779	462346	rs34811474	4	25408838	A	G	-0.0201809	0.00359305	0.230728	1.89998e-08	0.000144574	66.8528
Alcohol intake frequency.	ukb-b-5779	462346	rs2159935	4	55521017	A	G	-0.0185742	0.00302582	0.490369	8.30004e-10	0.000172436	79.7387
Alcohol intake frequency.	ukb-b-5779	462346	rs62305780	4	100290815	G	C	-0.0485216	0.00506585	0.102253	9.8992e-22	0.000432245	199.932
Alcohol intake frequency.	ukb-b-5779	462346	rs13178443	5	145615275	T	C	-0.0186516	0.00338983	0.276349	3.79997e-08	0.000139139	64.3391
Alcohol intake frequency.	ukb-b-5779	462346	rs11750777	5	166830787	A	G	-0.020493	0.00372613	0.209454	3.79997e-08	0.000139078	64.3106
Alcohol intake frequency.	ukb-b-5779	462346	rs4916723	5	87854395	C	A	0.0239479	0.00309951	0.420617	1.10002e-14	0.000279523	129.272
Alcohol intake frequency.	ukb-b-5779	462346	rs461599	5	144136931	C	A	-0.0191888	0.00303977	0.462259	2.69998e-10	0.000183056	84.6504
Alcohol intake frequency.	ukb-b-5779	462346	rs56194430	5	67824690	T	C	0.0225403	0.00407148	0.16931	3.09999e-08	0.000142913	66.0843
Alcohol intake frequency.	ukb-b-5779	462346	rs9403297	6	141705482	A	G	0.0188234	0.00313037	0.372967	1.79999e-09	0.000165725	76.6345
Alcohol intake frequency.	ukb-b-5779	462346	rs9349379	6	12903957	G	A	-0.0193455	0.00308215	0.405493	3.50002e-10	0.000180439	83.4399
Alcohol intake frequency.	ukb-b-5779	462346	rs12153855	6	32074804	C	T	0.0294435	0.00493484	0.10497	2.39999e-09	0.000162896	75.3265
Alcohol intake frequency.	ukb-b-5779	462346	rs9372625	6	98344031	A	G	-0.0255579	0.00312467	0.381706	2.90001e-16	0.000308322	142.595
Alcohol intake frequency.	ukb-b-5779	462346	rs62466318	7	73042085	T	C	-0.0254919	0.0037742	0.202827	1.39991e-11	0.000210142	97.1783
Alcohol intake frequency.	ukb-b-5779	462346	rs2622167	7	153486704	A	G	-0.0191155	0.0030674	0.428653	4.60002e-10	0.000178981	82.7656
Alcohol intake frequency.	ukb-b-5779	462346	rs73050128	7	1961882	A	C	-0.0260048	0.00409088	0.164488	2.1e-10	0.000185876	85.9548
Alcohol intake frequency.	ukb-b-5779	462346	rs6943160	7	99872071	C	T	0.020627	0.00372774	0.208646	3.09999e-08	0.000140502	64.9695
Alcohol intake frequency.	ukb-b-5779	462346	rs4726481	7	141668403	T	G	0.0217614	0.00310188	0.400576	2.29985e-12	0.000227417	105.169
Alcohol intake frequency.	ukb-b-5779	462346	rs9648478	7	39325802	A	G	0.0168603	0.00302891	0.510245	2.59998e-08	0.000142075	65.6969
Alcohol intake frequency.	ukb-b-5779	462346	rs2160935	8	30840651	T	C	-0.018718	0.00309117	0.604293	1.40001e-09	0.00016756	77.4833
Alcohol intake frequency.	ukb-b-5779	462346	rs34440851	8	87214346	T	C	-0.0226831	0.00415058	0.157151	4.60002e-08	0.000136302	63.0269
Alcohol intake frequency.	ukb-b-5779	462346	rs11787216	8	142615222	T	C	0.0244162	0.00320078	0.369127	2.39994e-14	0.000277654	128.407
Alcohol intake frequency.	ukb-b-5779	462346	rs2977454	8	141539923	G	C	-0.0259222	0.00459853	0.124072	1.7e-08	0.000146055	67.5374
Alcohol intake frequency.	ukb-b-5779	462346	rs74679146	9	16287769	C	T	-0.0320735	0.00575757	0.074515	2.5e-08	0.000141885	65.6089
Alcohol intake frequency.	ukb-b-5779	462346	rs489062	10	99715744	A	G	0.0166498	0.00305291	0.437454	4.90004e-08	0.000136439	63.0904
Alcohol intake frequency.	ukb-b-5779	462346	rs34473884	10	133761285	A	G	-0.0203615	0.00350346	0.24819	6.19998e-09	0.000154718	71.5442
Alcohol intake frequency.	ukb-b-5779	462346	rs61873510	10	102626510	T	G	0.0203737	0.00330311	0.32785	6.90001e-10	0.000182941	84.5972
Alcohol intake frequency.	ukb-b-5779	462346	rs4242715	10	133986135	A	G	-0.0186543	0.00324831	0.680585	9.29994e-09	0.000151295	69.9611
Alcohol intake frequency.	ukb-b-5779	462346	rs10792669	11	82688356	G	A	0.0174322	0.00304065	0.505254	9.90011e-09	0.000151924	70.2518
Alcohol intake frequency.	ukb-b-5779	462346	rs11223617	11	133780757	A	G	0.0250908	0.00375381	0.206155	2.29985e-11	0.000206058	95.2891
Alcohol intake frequency.	ukb-b-5779	462346	rs550942	11	58394154	T	C	0.022401	0.00398884	0.823865	2e-08	0.000145635	67.3434
Alcohol intake frequency.	ukb-b-5779	462346	rs11039429	11	47867059	T	C	-0.0235595	0.00303737	0.454624	8.69961e-15	0.000275239	127.29
Alcohol intake frequency.	ukb-b-5779	462346	rs1666658	11	121801129	C	T	0.0179674	0.00309866	0.392206	6.69993e-09	0.000153912	71.171
Alcohol intake frequency.	ukb-b-5779	462346	rs12312693	12	57511734	C	T	-0.0176811	0.00305026	0.451772	6.80002e-09	0.000154856	71.608
Alcohol intake frequency.	ukb-b-5779	462346	rs7302200	12	56449435	A	G	-0.0184222	0.00319841	0.339998	8.40001e-09	0.000152312	70.4313
Alcohol intake frequency.	ukb-b-5779	462346	rs28768122	12	123885974	C	T	0.0207	0.00355204	0.759525	5.60003e-09	0.000156525	72.3796
Alcohol intake frequency.	ukb-b-5779	462346	rs7298932	12	23727301	G	A	-0.0237214	0.00431166	0.147849	3.79997e-08	0.00014179	65.565
Alcohol intake frequency.	ukb-b-5779	462346	rs58905411	12	54623132	A	G	-0.0266343	0.00307848	0.410052	5.10035e-18	0.000343214	158.738
Alcohol intake frequency.	ukb-b-5779	462346	rs1937522	13	68080817	G	A	0.0168979	0.00303207	0.528054	2.5e-08	0.00014232	65.8102
Alcohol intake frequency.	ukb-b-5779	462346	rs7330939	13	49971400	T	C	-0.0213301	0.0034046	0.720352	3.69999e-10	0.000183304	84.7651
Alcohol intake frequency.	ukb-b-5779	462346	rs2535911	14	73523162	T	C	-0.0188476	0.00316849	0.354749	2.69998e-09	0.000162627	75.2017
Alcohol intake frequency.	ukb-b-5779	462346	rs186347	14	59072226	T	G	0.0179489	0.00305071	0.463343	4e-09	0.000160216	74.0866
Alcohol intake frequency.	ukb-b-5779	462346	rs80292319	15	76508632	C	T	-0.0393728	0.00649583	0.057704	1.40001e-09	0.000168584	77.9569
Alcohol intake frequency.	ukb-b-5779	462346	rs117799466	15	34659517	C	G	-0.0196704	0.00331968	0.336989	3.09999e-09	0.000172899	79.9527
Alcohol intake frequency.	ukb-b-5779	462346	rs34631026	16	6172126	T	C	-0.0169128	0.00304832	0.446061	2.90001e-08	0.000141357	65.3648
Alcohol intake frequency.	ukb-b-5779	462346	rs72787062	16	72105844	A	G	-0.0281947	0.00410324	0.162767	6.4003e-12	0.000216659	100.193
Alcohol intake frequency.	ukb-b-5779	462346	rs35105141	16	30057148	T	C	0.026345	0.00308788	0.401541	1.39991e-17	0.000333573	154.277
Alcohol intake frequency.	ukb-b-5779	462346	rs1421085	16	53800954	C	T	0.0199392	0.00308481	0.403447	1e-10	0.000191373	88.4972
Alcohol intake frequency.	ukb-b-5779	462346	rs1104608	16	73912588	C	G	0.0174212	0.00308849	0.426338	1.7e-08	0.000148455	68.6477
Alcohol intake frequency.	ukb-b-5779	462346	rs8043563	16	19982353	C	G	0.0233654	0.00347125	0.737192	1.69981e-11	0.000211542	97.8256
Alcohol intake frequency.	ukb-b-5779	462346	rs2411453	16	28632021	G	T	-0.0350793	0.00309039	0.597353	7.29962e-30	0.000591953	273.848
Alcohol intake frequency.	ukb-b-5779	462346	rs728538	16	51205819	G	T	0.0228752	0.00406259	0.168868	1.79999e-08	0.000146885	67.9213
Alcohol intake frequency.	ukb-b-5779	462346	rs9906502	17	7615745	A	G	0.0237883	0.00396178	0.176998	1.89998e-09	0.000164864	76.2365
Alcohol intake frequency.	ukb-b-5779	462346	rs8614	17	27588806	A	C	0.0247806	0.00392537	0.182509	2.69998e-10	0.00018324	84.7356
Alcohol intake frequency.	ukb-b-5779	462346	rs4968391	17	57780943	T	G	-0.0192695	0.0032265	0.674892	2.30001e-09	0.000162942	75.3475
Alcohol intake frequency.	ukb-b-5779	462346	rs9912298	17	29735752	C	A	0.0205894	0.00358993	0.239585	9.69996e-09	0.000154464	71.4266
Alcohol intake frequency.	ukb-b-5779	462346	rs17690703	17	43925297	T	C	0.0250342	0.00343021	0.262687	2.90001e-13	0.000242766	112.269
Alcohol intake frequency.	ukb-b-5779	462346	rs650558	17	40721042	T	C	0.0207362	0.0035079	0.247918	3.40001e-09	0.000160347	74.1475
Alcohol intake frequency.	ukb-b-5779	462346	rs1893659	18	21080859	A	C	-0.029326	0.00305313	0.459939	7.59976e-22	0.000427247	197.619
Alcohol intake frequency.	ukb-b-5779	462346	rs5022348	18	22639237	T	C	0.0202641	0.00357005	0.40703	1.40001e-08	0.000198218	91.6632
Alcohol intake frequency.	ukb-b-5779	462346	rs2043677	18	38313195	T	C	0.0261133	0.0043272	0.145599	1.6e-09	0.000169658	78.4535
Alcohol intake frequency.	ukb-b-5779	462346	rs9958320	18	38269812	C	T	0.0248553	0.00427092	0.153147	5.89997e-09	0.000160245	74.1002
Alcohol intake frequency.	ukb-b-5779	462346	rs62097995	18	50843233	A	T	0.0200024	0.00306682	0.423591	6.89922e-11	0.000195376	90.3487
Alcohol intake frequency.	ukb-b-5779	462346	rs2924321	18	53125435	A	G	-0.0195131	0.00305022	0.539592	1.6e-10	0.000189187	87.4859
Alcohol intake frequency.	ukb-b-5779	462346	rs4940926	18	57732418	C	T	-0.0191003	0.00344068	0.735045	2.80001e-08	0.000142101	65.7088
Alcohol intake frequency.	ukb-b-5779	462346	rs838145	19	49248730	A	G	0.0219548	0.00305549	0.542982	6.70039e-13	0.000239226	110.631
Alcohol intake frequency.	ukb-b-5779	462346	rs6030200	20	35554361	A	G	-0.019529	0.00327075	0.31415	2.39999e-09	0.000164345	75.9964
Alcohol intake frequency.	ukb-b-5779	462346	rs11700855	21	34270051	G	A	-0.029795	0.00523292	0.093465	1.2e-08	0.000150436	69.5634
Alcohol intake frequency.	ukb-b-5779	462346	rs71651683	22	24828853	T	C	-0.0704589	0.0127906	0.0142	3.59998e-08	0.000138989	64.2694
Beef intake	ukb-b-5779	462346	rs1894544	22	48881562	C	G	0.0173933	0.00304627	0.454379	1.09999e-08	0.000150004	69.3639
Beef intake	ukb-b-2862	461053	rs11165829	1	97743702	G	C	-0.0102001	0.00177865	0.35997	9.80009e-09	4.79408e-05	22.1662
Beef intake	ukb-b-2862	461053	rs1105388	1	205308591	T	C	-0.0113754	0.00187563	0.300147	1.29999e-09	5.43631e-05	25.1358
Beef intake	ukb-b-2862	461053	rs10789340	1	72940273	G	A	-0.0137797	0.00176936	0.626712	6.79986e-15	8.88427e-05	41.0795
Beef intake	ukb-b-2862	461053	rs1470610	2	33866464	C	G	-0.0122159	0.00215779	0.196185	1.5e-08	4.70655e-05	21.7615
Beef intake	ukb-b-2862	461053	rs62169335	2	147946069	T	C	-0.00968628	0.00173523	0.543241	2.39999e-08	4.65611e-05	21.5283
Beef intake	ukb-b-2862	461053	rs4676964	3	71034748	T	C	0.0133533	0.00172438	0.510605	9.60064e-15	8.91152e-05	41.2056
Beef intake	ukb-b-2862	461053	rs62396185	6	26180634	C	G	-0.0148447	0.00195102	0.260057	2.80027e-14	8.48086e-05	39.2141
Beef intake	ukb-b-2862	461053	rs7791463	7	97819047	A	G	0.00954846	0.00171063	0.534781	2.39999e-08	4.5366e-05	20.9756
Beef intake	ukb-b-2862	461053	rs79809011	8	10126532	A	G	-0.0280593	0.00508482	0.029465	3.40001e-08	4.50299e-05	20.8203
Beef intake	ukb-b-2862	461053	rs9407624	9	15568070	A	T	-0.0137626	0.00171589	0.488187	1.10002e-15	9.46517e-05	43.7658
Beef intake	ukb-b-2862	461053	rs10959890	9	11526198	C	T	-0.0126658	0.00209611	0.212297	1.5e-09	5.36539e-05	24.8079
Beef intake	ukb-b-2862	461053	rs12247907	10	65317045	C	G	0.00984097	0.00171131	0.485752	8.9e-09	4.8383e-05	22.3707
Beef intake	ukb-b-2862	461053	rs1421085	16	53800954	C	T	-0.0121232	0.00174274	0.403433	3.50026e-12	7.07449e-05	32.7108
Beef intake	ukb-b-2862	461053	rs784251	18	53412903	T	C	-0.0103387	0.00171651	0.477649	1.7e-09	5.33376e-05	24.6616
Beef intake	ukb-b-2862	461053	rs429358	19	45411941	C	T	-0.0148514	0.00236847	0.154226	3.59998e-10	5.75409e-05	26.6052
Beef intake	ukb-b-2862	461053	rs11878917	19	42588999	A	G	0.0150187	0.00274812	0.109688	4.60002e-08	4.40551e-05	20.3695
Bread intake	ukb-b-2862	461053	rs132901	22	41797547	T	C	0.0139249	0.00209282	0.787662	2.90001e-11	6.48607e-05	29.9899
Bread intake	ukb-b-11348	452236	rs9662365	1	98461443	T	C	0.0121661	0.00198921	0.499481	9.59997e-10	7.40069e-05	34.2192
Bread intake	ukb-b-11348	452236	rs13023099	2	200705623	A	C	-0.0114708	0.00202287	0.571784	1.40001e-08	6.44336e-05	29.7924
Bread intake	ukb-b-11348	452236	rs6754311	2	136707982	C	T	0.0141353	0.00224657	0.264485	3.09999e-10	7.77379e-05	35.9444
Bread intake	ukb-b-11348	452236	rs4665972	2	27598097	C	T	-0.0142361	0.00204335	0.604541	3.19963e-12	9.69035e-05	44.8071
Bread intake	ukb-b-11348	452236	rs75287965	2	44673517	A	G	-0.0247475	0.00409745	0.062933	1.5e-09	7.2234e-05	33.3994
Bread intake	ukb-b-11348	452236	rs13016665	2	57995348	A	C	0.0147544	0.00202829	0.423235	3.50026e-13	0.00010628	49.1434
Bread intake	ukb-b-11348	452236	rs1492988	2	163776010	G	C	0.0115447	0.00203549	0.599095	1.40001e-08	6.40225e-05	29.6023
Bread intake	ukb-b-11348	452236	rs9832088	3	81834065	A	T	0.0147289	0.00198902	0.521617	1.29987e-13	0.000108267	50.0622
Bread intake	ukb-b-11348	452236	rs9881332	3	23241798	G	C	0.0113702	0.00202188	0.581804	1.89998e-08	6.29104e-05	29.0881
Bread intake	ukb-b-11348	452236	rs1994315	3	85144149	C	T	-0.0168239	0.00214445	0.685162	4.30031e-15	0.000122114	56.4654
Bread intake	ukb-b-11348	452236	rs73802707	4	17932319	T	C	-0.0159296	0.00276165	0.153694	8e-09	6.60122e-05	30.5223
Bread intake	ukb-b-11348	452236	rs2068650	5	166835294	C	A	-0.013938	0.00199929	0.472074	3.10027e-12	9.68309e-05	44.7735
Bread intake	ukb-b-11348	452236	rs17083079	5	92683607	A	G	0.0301138	0.00467938	0.047423	1.2e-10	8.19314e-05	37.8836
Bread intake	ukb-b-11348	452236	rs2517678	6	29933225	T	C	0.013233	0.00208598	0.368395	2.19999e-10	8.14903e-05	37.6796
Bread intake	ukb-b-11348	452236	rs596878	6	140286236	C	A	-0.011739	0.00201069	0.449595	5.30005e-09	6.82018e-05	31.5349
Bread intake	ukb-b-11348	452236	rs79436018	7	127694032	C	T	-0.0176147	0.00311645	0.116276	1.6e-08	6.37657e-05	29.4836
Bread intake	ukb-b-11348	452236	rs7802468	7	143704416	T	C	-0.0233527	0.00205629	0.371501	6.90081e-30	0.000254665	117.773
Bread intake	ukb-b-11348	452236	rs10761661	10	64525135	T	C	-0.0114852	0.00200486	0.45322	1e-08	6.53776e-05	30.2289
Bread intake	ukb-b-11348	452236	rs55745436	10	63591768	T	C	0.0134245	0.00234263	0.237279	1e-08	6.52306e-05	30.1609
Bread intake	ukb-b-11348	452236	rs1940033	11	131882807	T	C	-0.011079	0.00202843	0.592727	4.70002e-08	5.92613e-05	27.4007
Bread intake	ukb-b-11348	452236	rs11183201	12	46170982	C	T	-0.016725	0.00199574	0.507856	5.30029e-17	0.000139828	64.6578
Bread intake	ukb-b-11348	452236	rs6580721	12	50155400	G	A	0.017205	0.00254355	0.188665	1.29987e-11	9.06214e-05	41.9021
Bread intake	ukb-b-11348	452236	rs11060853	12	123424071	G	A	-0.012789	0.00202087	0.411804	2.5e-10	7.92348e-05	36.6366
Bread intake	ukb-b-11348	452236	rs9564268	13	66204880	C	T	-0.0121606	0.00204932	0.615619	2.99999e-09	6.99864e-05	32.3601
Bread intake	ukb-b-11348	452236	rs9529024	13	66713569	T	A	-0.0129169	0.00206792	0.370396	4.20001e-10	7.78181e-05	35.9815
Bread intake	ukb-b-11348	452236	rs11628639	14	97837568	C	T	-0.013495	0.00232226	0.243333	6.19998e-09	6.70628e-05	31.0082
Bread intake	ukb-b-11348	452236	rs9323989	14	98587669	C	T	-0.0116143	0.00205547	0.379169	1.6e-08	6.35071e-05	29.364
Bread intake	ukb-b-11348	452236	rs28406095	15	41825092	A	G	-0.010949	0.00200012	0.461729	4.39997e-08	5.95891e-05	27.5523
Bread intake	ukb-b-11348	452236	rs4984685	16	754230	A	G	0.0135849	0.00248083	0.201006	4.39997e-08	5.92783e-05	27.4086
Bread intake	ukb-b-11348	452236	rs62091167	18	53130630	C	A	-0.0138402	0.0024253	0.215931	1.2e-08	6.48611e-05	29.9901
Bread intake	ukb-b-11348	452236	rs656817	18	40994935	G	A	-0.0126883	0.00210929	0.334442	1.79999e-09	7.1671e-05	33.139
Cereal intake	ukb-b-11348	452236	rs7276867	21	46496880	C	G	0.011348	0.002003	0.541677	1.5e-08	6.39412e-05	29.5647
Cereal intake	ukb-b-15926	441640	rs10857964	1	113097633	C	T	0.0140866	0.0022053	0.205117	1.7e-10	6.47064e-05	29.9186
Cereal intake	ukb-b-15926	441640	rs12354267	1	44248272	C	T	0.0116473	0.00193279	0.309145	1.7e-09	5.79468e-05	26.7929
Cereal intake	ukb-b-15926	441640	rs112780312	1	153797015	A	G	-0.0121483	0.0020189	0.274969	1.79999e-09	5.88439e-05	27.2077
Cereal intake	ukb-b-15926	441640	rs184643	2	45189441	A	G	-0.0121653	0.00180474	0.56672	1.59993e-11	7.26796e-05	33.6054
Cereal intake	ukb-b-15926	441640	rs6545770	2	60204427	T	A	-0.013728	0.00206041	0.748101	2.70023e-11	7.10283e-05	32.8418
Cereal intake	ukb-b-15926	441640	rs4988235	2	136608646	A	G	0.0114	0.00201241	0.736893	1.5e-08	5.03937e-05	23.3004
Cereal intake	ukb-b-15926	441640	rs67723420	3	35775115	A	T	0.0105252	0.00184665	0.376335	1.2e-08	5.20016e-05	24.0439
Cereal intake	ukb-b-15926	441640	rs7619139	3	25110415	A	T	-0.016951	0.00181499	0.588533	9.70063e-21	0.000139164	64.3505
Cereal intake	ukb-b-15926	441640	rs9846396	3	141140968	T	C	0.0119674	0.00180031	0.441556	2.99985e-11	7.06309e-05	32.6581
Cereal intake	ukb-b-15926	441640	rs11097340	4	93465297	T	C	-0.0115334	0.00181501	0.399592	2.1e-10	6.38275e-05	29.5122
Cereal intake	ukb-b-15926	441640	rs3115230	4	123009766	A	C	-0.0114779	0.00207131	0.752001	2.99999e-08	4.91386e-05	22.7201
Cereal intake	ukb-b-15926	441640	rs11940694	4	39414993	G	A	-0.0126647	0.00183426	0.604068	5.00035e-12	7.67231e-05	35.4752
Cereal intake	ukb-b-15926	441640	rs10057775	5	87469663	C	T	0.0200293	0.00289378	0.893563	4.49987e-12	7.63096e-05	35.284
Cereal intake	ukb-b-15926	441640	rs79642906	5	59650336	A	G	-0.0181581	0.00322812	0.083314	1.89998e-08	5.03627e-05	23.2861
Cereal intake	ukb-b-15926	441640	rs1853931	6	125170409	A	G	-0.0113368	0.00181017	0.531294	3.79997e-10	6.40098e-05	29.5964
Cereal intake	ukb-b-15926	441640	rs6918737	6	19721681	A	T	0.0137325	0.00210976	0.234488	7.59976e-11	6.77021e-05	31.3038
Cereal intake	ukb-b-15926	441640	rs2817377	6	50789176	A	G	0.00990084	0.00178933	0.537948	3.09999e-08	4.8731e-05	22.5316
Cereal intake	ukb-b-15926	441640	rs2504706	6	51258579	C	T	0.0181793	0.00210238	0.234682	5.30029e-18	0.000118715	54.8937
Cereal intake	ukb-b-15926	441640	rs9374896	6	98310484	T	C	0.0175265	0.00179165	0.466274	1.29987e-22	0.00015289	70.6987
Cereal intake	ukb-b-15926	441640	rs4410790	7	17284577	C	T	-0.0109143	0.00184697	0.630668	3.40001e-09	5.54932e-05	25.6584
Cereal intake	ukb-b-15926	441640	rs62442924	7	1989976	T	C	0.0127309	0.00225709	0.194276	1.7e-08	5.07404e-05	23.4607
Cereal intake	ukb-b-15926	441640	rs13234131	7	73025975	G	A	0.0170117	0.0026602	0.128369	1.6e-10	6.47617e-05	29.9441
Cereal intake	ukb-b-15926	441640	rs9987289	8	9183358	G	A	0.0178679	0.0030947	0.908767	7.79992e-09	5.29397e-05	24.4777
Cereal intake	ukb-b-15926	441640	rs4739095	8	64391730	A	G	-0.0128656	0.00210523	0.765732	9.90011e-10	5.93854e-05	27.4581
Cereal intake	ukb-b-15926	441640	rs2927238	8	76758514	G	T	0.0102465	0.0018288	0.613181	2.1e-08	4.98055e-05	23.0284
Cereal intake	ukb-b-15926	441640	rs2799849	9	86752641	T	C	-0.0123289	0.00190573	0.678123	9.79941e-11	6.63555e-05	30.6811
Cereal intake	ukb-b-15926	441640	rs7040561	9	128528978	A	T	-0.0162685	0.00252002	0.850635	1.09999e-10	6.72538e-05	31.0965
Cereal intake	ukb-b-15926	441640	rs491711	11	28742220	C	A	0.0116885	0.00193366	0.311975	1.5e-09	5.86505e-05	27.1183
Cereal intake	ukb-b-15926	441640	rs2450126	11	77916279	G	A	-0.0149019	0.00245669	0.156746	1.29999e-09	5.87041e-05	27.1431
Cereal intake	ukb-b-15926	441640	rs10837531	11	40966859	G	C	0.0107836	0.00179687	0.455002	2e-09	5.76721e-05	26.6659
Cereal intake	ukb-b-15926	441640	rs11038810	11	46210773	G	A	0.0111343	0.00186325	0.644091	2.30001e-09	5.68384e-05	26.2804
Cereal intake	ukb-b-15926	441640	rs627185	11	121553314	G	C	-0.0108269	0.00179076	0.544427	1.5e-09	5.81481e-05	26.886
Cereal intake	ukb-b-15926	441640	rs2472297	15	75027880	T	C	-0.0158518	0.00202189	0.261458	4.49987e-15	9.7043e-05	44.8716
Cereal intake	ukb-b-15926	441640	rs1104608	16	73912588	C	G	0.0108629	0.00181843	0.426239	2.30001e-09	5.77173e-05	26.6868
Cereal intake	ukb-b-15926	441640	rs68136852	17	27382061	A	C	-0.0141222	0.00247848	0.152389	1.2e-08	5.15211e-05	23.8217
Cereal intake	ukb-b-15926	441640	rs3859193	17	38125856	A	T	-0.0103258	0.00179925	0.470074	9.49992e-09	5.31201e-05	24.5611
Cereal intake	ukb-b-15926	441640	rs8097544	18	1839564	G	A	-0.0246368	0.00254108	0.145206	3.19963e-22	0.000150676	69.6747
Cereal intake	ukb-b-15926	441640	rs4797242	18	6407483	A	C	0.0114312	0.00194889	0.297207	4.49997e-09	5.45884e-05	25.24
Cereal intake	ukb-b-15926	441640	rs11670024	19	18818335	G	A	0.0160114	0.00279947	0.115508	1.09999e-08	5.23835e-05	24.2205
Cereal intake	ukb-b-15926	441640	rs6510177	19	31211647	C	T	-0.0130354	0.00228744	0.805589	1.2e-08	5.32247e-05	24.6094
Cereal intake	ukb-b-15926	441640	rs78854891	19	42752078	C	T	0.0221411	0.00363312	0.065728	1.09999e-09	6.02077e-05	27.8384
Cereal intake	ukb-b-15926	441640	rs56131196	19	45422846	A	G	0.0180024	0.00227695	0.188724	2.70023e-15	9.924e-05	45.8876
Cheese intake	ukb-b-15926	441640	rs838133	19	49259529	G	A	-0.0206515	0.00184331	0.549201	3.90032e-29	0.000211177	97.6572
Cheese intake	ukb-b-1489	451486	rs78876700	1	4670487	A	G	0.0180965	0.00327852	0.137431	3.40001e-08	7.76422e-05	35.9002
Cheese intake	ukb-b-1489	451486	rs531358	1	93676011	T	C	0.0131666	0.00233731	0.649768	1.79999e-08	7.89026e-05	36.483
Cheese intake	ukb-b-1489	451486	rs2802530	1	98546134	A	G	0.0186266	0.00339704	0.876502	4.20001e-08	7.51121e-05	34.7302
Cheese intake	ukb-b-1489	451486	rs6685323	1	154295592	T	C	-0.0131886	0.00241592	0.309293	4.79999e-08	7.43175e-05	34.3628
Cheese intake	ukb-b-1489	451486	rs2339928	2	24049453	A	G	0.0148578	0.00244494	0.704069	1.2e-09	9.19909e-05	42.5353
Cheese intake	ukb-b-1489	451486	rs12475594	2	58433375	G	A	0.0160073	0.00292518	0.178459	4.39997e-08	7.51335e-05	34.7402
Cheese intake	ukb-b-1489	451486	rs504675	2	45154689	T	C	0.0274418	0.00234182	0.352634	1e-31	0.000343819	159.017
Cheese intake	ukb-b-1489	451486	rs72970243	2	136484232	A	G	0.0222011	0.00340166	0.12044	6.70039e-11	0.000104428	48.2865
Cheese intake	ukb-b-1489	451486	rs1514755	2	166299635	G	A	0.0163749	0.00261651	0.239596	3.89996e-10	9.77038e-05	45.1772
Cheese intake	ukb-b-1489	451486	rs79184944	3	161549397	A	T	0.0196018	0.00328458	0.134346	2.39999e-09	8.93698e-05	41.3233
Cheese intake	ukb-b-1489	451486	rs4296548	3	36915814	G	T	0.0130245	0.00228781	0.609594	1.2e-08	8.07438e-05	37.3344
Cheese intake	ukb-b-1489	451486	rs62245792	3	68410652	A	T	-0.0179341	0.00316317	0.150049	1.40001e-08	8.20382e-05	37.933
Cheese intake	ukb-b-1489	451486	rs77742462	3	107637010	G	A	-0.0474668	0.00827804	0.020525	9.80009e-09	9.05913e-05	41.8881
Cheese intake	ukb-b-1489	451486	rs2352974	3	49890613	T	C	-0.0144972	0.0022428	0.48979	1e-10	0.000105041	48.57
Cheese intake	ukb-b-1489	451486	rs6774906	3	194803510	C	A	0.0316294	0.00567262	0.040653	2.5e-08	7.80333e-05	36.0811
Cheese intake	ukb-b-1489	451486	rs4681981	3	56704919	A	C	-0.0124361	0.00224121	0.469086	2.90001e-08	7.70327e-05	35.6183
Cheese intake	ukb-b-1489	451486	rs4860341	4	61251106	C	T	0.0243652	0.00435152	0.928742	2.19999e-08	7.85776e-05	36.3327
Cheese intake	ukb-b-1489	451486	rs73096946	4	17788715	C	T	-0.0205914	0.00306664	0.157396	1.9002e-11	0.000112465	52.0036
Cheese intake	ukb-b-1489	451486	rs13107325	4	103188709	T	C	-0.0291639	0.00425285	0.074693	7.00003e-12	0.000117567	54.363
Cheese intake	ukb-b-1489	451486	rs10938397	4	45182527	G	A	-0.0127071	0.00225751	0.434462	1.79999e-08	7.93481e-05	36.689
Cheese intake	ukb-b-1489	451486	rs4692708	4	170228542	C	A	0.0147298	0.00258904	0.252659	1.29999e-08	8.19365e-05	37.8859
Cheese intake	ukb-b-1489	451486	rs26579	5	87985295	C	G	-0.0128007	0.00229427	0.586217	2.39999e-08	7.94929e-05	36.756
Cheese intake	ukb-b-1489	451486	rs6873324	5	153597288	C	A	-0.0124766	0.00227073	0.425802	3.89996e-08	7.61188e-05	35.1957
Cheese intake	ukb-b-1489	451486	rs9504123	6	4478474	C	A	0.0141706	0.00250387	0.274743	1.5e-08	8.00249e-05	37.002
Cheese intake	ukb-b-1489	451486	rs975303	6	19028788	G	A	0.0212756	0.00290699	0.181313	2.49977e-13	0.000134382	62.139
Cheese intake	ukb-b-1489	451486	rs1931805	6	62630863	C	T	0.0126363	0.00223591	0.500062	1.6e-08	7.9838e-05	36.9156
Cheese intake	ukb-b-1489	451486	rs113367286	7	140144414	T	C	0.0151797	0.00249985	0.278467	1.29999e-09	9.25947e-05	42.8146
Cheese intake	ukb-b-1489	451486	rs34198643	7	2203808	T	C	-0.0167006	0.00267855	0.224165	4.49997e-10	9.70133e-05	44.8579
Cheese intake	ukb-b-1489	451486	rs12672200	7	115461436	A	G	-0.0137634	0.00239456	0.325794	8.99995e-09	8.3218e-05	38.4785
Cheese intake	ukb-b-1489	451486	rs9649582	7	132526871	T	A	-0.0146166	0.00241153	0.317256	1.40001e-09	9.2553e-05	42.7953
Cheese intake	ukb-b-1489	451486	rs7012814	8	9173358	A	G	-0.0185161	0.00225388	0.473966	2.09991e-16	0.000170958	79.055
Cheese intake	ukb-b-1489	451486	rs7386207	8	144246027	T	C	-0.0124974	0.00226925	0.563517	3.59998e-08	7.68323e-05	35.5257
Cheese intake	ukb-b-1489	451486	rs13257887	8	10187716	C	T	0.0161808	0.00256186	0.358942	2.69998e-10	0.00012049	55.7146
Cheese intake	ukb-b-1489	451486	rs3911016	9	88029000	G	T	0.0213573	0.0034399	0.120938	5.30005e-10	9.69851e-05	44.8448
Cheese intake	ukb-b-1489	451486	rs4503172	9	124640841	T	C	0.0129596	0.002293	0.608301	1.6e-08	8.00358e-05	37.007
Cheese intake	ukb-b-1489	451486	rs1806771	10	63682387	G	T	-0.0221467	0.004035	0.087876	4.09996e-08	7.86271e-05	36.3556
Cheese intake	ukb-b-1489	451486	rs73335955	10	106766879	C	T	0.0277726	0.00497824	0.05334	2.39999e-08	7.78951e-05	36.0171
Cheese intake	ukb-b-1489	451486	rs10896050	11	65577516	T	G	-0.0184695	0.00283438	0.193171	7.19946e-11	0.000106332	49.1672
Cheese intake	ukb-b-1489	451486	rs67238148	11	7946480	T	G	0.0165432	0.00271432	0.217471	1.09999e-09	9.31474e-05	43.0702
Cheese intake	ukb-b-1489	451486	rs7936836	11	43633645	A	C	0.0159029	0.00227272	0.417538	2.60016e-12	0.000123012	56.8807
Cheese intake	ukb-b-1489	451486	rs73024305	11	124942269	C	G	0.0325373	0.00492718	0.054789	4.00037e-11	0.000109652	50.7023
Cheese intake	ukb-b-1489	451486	rs12786959	11	89943676	T	A	-0.0160712	0.00281988	0.196267	1.2e-08	8.14865e-05	37.6779
Cheese intake	ukb-b-1489	451486	rs524468	12	371786	G	A	-0.0142421	0.00255161	0.260633	2.39999e-08	7.81749e-05	36.1465
Cheese intake	ukb-b-1489	451486	rs1024853	12	107291383	G	C	-0.0128634	0.00226242	0.437902	1.29999e-08	8.14574e-05	37.6644
Cheese intake	ukb-b-1489	451486	rs7298331	12	22322789	C	A	-0.013175	0.00230588	0.604531	1.09999e-08	8.2997e-05	38.3763
Cheese intake	ukb-b-1489	451486	rs12296440	12	49927148	A	G	0.0187942	0.00297985	0.169681	2.80001e-10	9.95304e-05	46.0219
Cheese intake	ukb-b-1489	451486	rs61953351	12	121456616	T	G	0.0145932	0.00257996	0.250366	1.5e-08	7.99384e-05	36.962
Cheese intake	ukb-b-1489	451486	rs1073242	13	58715219	A	G	0.015728	0.00229156	0.553825	6.70039e-12	0.000122252	56.5292
Cheese intake	ukb-b-1489	451486	rs11620149	13	89816082	C	T	-0.0176745	0.0032085	0.143308	3.59998e-08	7.67042e-05	35.4665
Cheese intake	ukb-b-1489	451486	rs17115145	14	30122409	T	C	-0.0128806	0.00228956	0.401282	1.79999e-08	7.97213e-05	36.8616
Cheese intake	ukb-b-1489	451486	rs35270670	15	83481880	G	A	0.0163794	0.00270974	0.217962	1.5e-09	9.14607e-05	42.2902
Cheese intake	ukb-b-1489	451486	rs4776970	15	68080886	T	A	0.0154088	0.00232683	0.357982	3.50026e-11	0.000109138	50.4648
Cheese intake	ukb-b-1489	451486	rs12447542	16	7744180	A	G	0.0197476	0.00340698	0.12558	6.80002e-09	8.56444e-05	39.6006
Cheese intake	ukb-b-1489	451486	rs61734410	16	1252369	T	C	0.016654	0.00262279	0.255213	2.19999e-10	0.000105439	48.7543
Cheese intake	ukb-b-1489	451486	rs62034322	16	28535834	A	G	-0.0139355	0.00229986	0.379848	1.40001e-09	9.1492e-05	42.3046
Cheese intake	ukb-b-1489	451486	rs71386942	16	71992817	A	C	0.0144554	0.00252205	0.268947	9.90011e-09	8.21686e-05	37.9933
Cheese intake	ukb-b-1489	451486	rs11649653	16	30918487	G	C	0.0138485	0.00229169	0.38208	1.5e-09	9.0557e-05	41.8723
Cheese intake	ukb-b-1489	451486	rs919109	17	46675977	C	G	0.0199382	0.00324329	0.138752	7.90005e-10	9.501e-05	43.9315
Cheese intake	ukb-b-1489	451486	rs2854175	17	61998469	A	C	0.0169937	0.00256857	0.257474	3.69999e-11	0.000110421	51.058
Cheese intake	ukb-b-1489	451486	rs12951057	17	44794558	G	C	-0.0211557	0.00304376	0.165627	3.59998e-12	0.000123702	57.1999
Cheese intake	ukb-b-1489	451486	rs2960578	18	21143739	G	T	0.0170282	0.00223594	0.496281	2.60016e-14	0.000144972	67.0365
Cheese intake	ukb-b-1489	451486	rs1434511	18	44829435	T	C	0.0129646	0.00225868	0.455286	9.49992e-09	8.33683e-05	38.5481
Cheese intake	ukb-b-1489	451486	rs1291145	20	35528475	C	T	-0.0202495	0.00241026	0.685848	4.40048e-17	0.000176696	81.7087
Cheese intake	ukb-b-1489	451486	rs6126641	20	51296552	A	G	0.013226	0.00239492	0.336196	3.29997e-08	7.80763e-05	36.1009
Coffee intake	ukb-b-1489	451486	rs62236533	22	41992169	A	G	0.0247617	0.00364674	0.108791	1.10002e-11	0.000118895	54.9769
Coffee intake	ukb-b-5237	428860	rs516636	1	177855517	A	C	0.0116767	0.00198419	0.208913	4e-09	4.50671e-05	20.8375
Coffee intake	ukb-b-5237	428860	rs4615895	1	96274668	A	G	0.0122025	0.00184972	0.740926	4.19952e-11	5.71645e-05	26.4312
Coffee intake	ukb-b-5237	428860	rs13387939	2	637498	A	C	0.0165558	0.0021386	0.828363	9.79941e-15	7.79403e-05	36.038
Coffee intake	ukb-b-5237	428860	rs780093	2	27742603	C	T	0.0132935	0.00165695	0.615839	1e-15	8.3616e-05	38.6626
Coffee intake	ukb-b-5237	428860	rs12989746	2	49368391	T	G	0.01035	0.00186429	0.249928	2.80001e-08	4.01632e-05	18.57
Coffee intake	ukb-b-5237	428860	rs1527961	2	62780440	C	T	-0.0133431	0.00236585	0.1349	1.7e-08	4.15549e-05	19.2134
Coffee intake	ukb-b-5237	428860	rs2597805	4	17424930	T	C	0.00985502	0.00175623	0.682463	2e-08	4.20938e-05	19.4626
Coffee intake	ukb-b-5237	428860	rs2189234	4	106075498	G	T	0.00998689	0.00166052	0.617795	1.79999e-09	4.71011e-05	21.7779
Coffee intake	ukb-b-5237	428860	rs13163336	5	87943710	A	C	0.0149472	0.00221005	0.15761	1.29987e-11	5.93262e-05	27.4307
Coffee intake	ukb-b-5237	428860	rs12514566	5	7391462	A	G	-0.0113972	0.00170562	0.337107	2.39994e-11	5.80547e-05	26.8428
Coffee intake	ukb-b-5237	428860	rs2465037	6	51179260	A	C	-0.0106317	0.00170743	0.343017	4.79999e-10	5.09454e-05	23.5555
Coffee intake	ukb-b-5237	428860	rs1338549	6	98312143	G	T	-0.00945121	0.0016218	0.533932	5.60003e-09	4.4457e-05	20.5553
Coffee intake	ukb-b-5237	428860	rs9398171	6	108983527	T	C	0.0108577	0.00177995	0.71064	1.09999e-09	4.84835e-05	22.4171
Coffee intake	ukb-b-5237	428860	rs73075167	7	17570479	T	A	-0.0160639	0.00244429	0.12918	5.00035e-11	5.80571e-05	26.8439
Coffee intake	ukb-b-5237	428860	rs7811609	7	32930597	T	C	0.00913864	0.00166468	0.374746	4e-08	3.91369e-05	18.0954
Coffee intake	ukb-b-5237	428860	rs1057868	7	75615006	T	C	0.0199509	0.00178517	0.284986	5.40008e-29	0.000162216	75.0117
Coffee intake	ukb-b-5237	428860	rs4410790	7	17284577	C	T	0.039072	0.00167288	0.632141	1.1995e-120	0.000709997	328.496
Coffee intake	ukb-b-5237	428860	rs34060476	7	73037956	G	A	0.0184292	0.00237033	0.133855	7.50067e-15	7.87532e-05	36.4139
Coffee intake	ukb-b-5237	428860	rs6469262	8	110443480	C	T	-0.00915347	0.00162895	0.564966	1.89998e-08	4.11858e-05	19.0428
Coffee intake	ukb-b-5237	428860	rs78267637	8	33790200	G	C	-0.0254259	0.00431659	0.038115	3.89996e-09	4.74026e-05	21.9173
Coffee intake	ukb-b-5237	428860	rs442355	8	109128653	C	G	-0.0111372	0.00185374	0.254435	1.89998e-09	4.70592e-05	21.7586
Coffee intake	ukb-b-5237	428860	rs10119174	9	27953724	C	G	-0.00939786	0.00164159	0.571035	1e-08	4.32686e-05	20.0058
Coffee intake	ukb-b-5237	428860	rs117810762	10	135315795	A	G	0.0359086	0.00617871	0.017881	6.19998e-09	4.5288e-05	20.9396
Coffee intake	ukb-b-5237	428860	rs61928609	12	11316437	C	A	-0.0147305	0.00217536	0.835328	1.29987e-11	5.96955e-05	27.6015
Coffee intake	ukb-b-5237	428860	rs2472297	15	75027880	T	C	0.0464708	0.00182733	0.262883	1.09901e-142	0.00083693	387.274
Coffee intake	ukb-b-5237	428860	rs117968677	15	75174251	A	G	-0.0310299	0.00551601	0.024207	1.89998e-08	4.54872e-05	21.0317
Coffee intake	ukb-b-5237	428860	rs8056750	16	70927078	T	C	0.0105333	0.00173692	0.359129	1.29999e-09	5.10717e-05	23.6139
Coffee intake	ukb-b-5237	428860	rs1421085	16	53800954	C	T	0.0185426	0.00164436	0.40357	1.69981e-29	0.00016552	76.5397
Coffee intake	ukb-b-5237	428860	rs62064918	17	46155786	T	C	-0.0103075	0.00187872	0.244545	4.09996e-08	3.92558e-05	18.1504
Coffee intake	ukb-b-5237	428860	rs57918684	17	60150383	A	G	0.0128864	0.00223845	0.154747	8.60003e-09	4.34412e-05	20.0857
Coffee intake	ukb-b-5237	428860	rs7224815	17	17845800	T	A	-0.0108602	0.00164162	0.407832	3.69999e-11	5.69681e-05	26.3404
Coffee intake	ukb-b-5237	428860	rs630194	18	40950954	C	T	-0.0113533	0.00169853	0.343374	2.29985e-11	5.81246e-05	26.8751
Coffee intake	ukb-b-5237	428860	rs1942965	18	55032486	C	T	-0.00890339	0.00161917	0.504585	3.79997e-08	3.96318e-05	18.3243
Coffee intake	ukb-b-5237	428860	rs476828	18	57852587	C	T	0.0173461	0.00189543	0.237409	5.60015e-20	0.000108949	50.3773
Coffee intake	ukb-b-5237	428860	rs56113850	19	41353107	C	T	0.0126667	0.00163351	0.578109	8.9002e-15	7.82649e-05	36.1881
Coffee intake	ukb-b-5237	428860	rs75347775	19	18495908	A	G	0.0104504	0.00187898	0.244531	2.69998e-08	4.03503e-05	18.6565
Coffee intake	ukb-b-5237	428860	rs6063085	20	45840459	C	A	0.0104106	0.00166919	0.373473	4.49997e-10	5.07201e-05	23.4513
Coffee intake	ukb-b-5237	428860	rs6062682	20	62891820	T	C	0.0103704	0.00163929	0.464546	2.5e-10	5.35022e-05	24.7378
Coffee intake	ukb-b-5237	428860	rs13054099	22	41215672	C	T	-0.0107777	0.00183597	0.261004	4.30002e-09	4.48096e-05	20.7184
Cooked vegetable intake	ukb-b-5237	428860	rs17842490	22	24870527	G	A	-0.0451683	0.00680848	0.014248	3.29989e-11	5.73085e-05	26.4978
Cooked vegetable intake	ukb-b-8089	448651	rs2252508	1	153913770	G	A	0.0091021	0.00156216	0.480256	5.69994e-09	4.13595e-05	19.1231
Cooked vegetable intake	ukb-b-8089	448651	rs2102738	2	172525884	C	A	-0.0121578	0.00208302	0.172403	5.30005e-09	4.21797e-05	19.5024
Cooked vegetable intake	ukb-b-8089	448651	rs4851029	2	104159785	G	T	0.0101744	0.00156423	0.526969	7.8001e-11	5.16086e-05	23.8622
Cooked vegetable intake	ukb-b-8089	448651	rs12629972	3	25121444	C	T	0.0117995	0.00159079	0.588311	1.20005e-13	6.74425e-05	31.1837
Cooked vegetable intake	ukb-b-8089	448651	rs28450747	4	42137653	A	G	-0.0101604	0.0018547	0.23257	4.30002e-08	3.68506e-05	17.0383
Cooked vegetable intake	ukb-b-8089	448651	rs1816263	5	141217079	C	T	0.00958122	0.00174063	0.280188	3.69999e-08	3.70289e-05	17.1207
Cooked vegetable intake	ukb-b-8089	448651	rs2844672	6	31005139	A	G	-0.00964215	0.00160923	0.624125	2.1e-09	4.36207e-05	20.1687
Cooked vegetable intake	ukb-b-8089	448651	rs12550717	8	10266706	A	G	0.00918737	0.00161897	0.372413	1.40001e-08	3.94558e-05	18.2429
Cooked vegetable intake	ukb-b-8089	448651	rs10156602	9	96345328	G	A	0.0110063	0.00163687	0.361369	1.80011e-11	5.59131e-05	25.8525
Cooked vegetable intake	ukb-b-8089	448651	rs11138705	9	83121545	C	G	0.0103715	0.00183004	0.757204	1.40001e-08	3.95519e-05	18.2873
Cooked vegetable intake	ukb-b-8089	448651	rs2052063	10	118040352	T	C	-0.00945755	0.0015679	0.515902	1.6e-09	4.46774e-05	20.6572
Cooked vegetable intake	ukb-b-8089	448651	rs349062	11	84788804	C	G	-0.00890406	0.00159767	0.39275	2.5e-08	3.78172e-05	17.4852
Cooked vegetable intake	ukb-b-8089	448651	rs28711392	11	13349559	C	T	-0.0107461	0.00163223	0.367132	4.60045e-11	5.3662e-05	24.8117
Cooked vegetable intake	ukb-b-8089	448651	rs10161952	13	59474383	C	A	-0.0095798	0.00168589	0.31274	1.29999e-08	3.945e-05	18.2402
Cooked vegetable intake	ukb-b-8089	448651	rs1421085	16	53800954	C	T	0.0103316	0.00159054	0.40346	8.30042e-11	5.13813e-05	23.7571
Cooked vegetable intake	ukb-b-8089	448651	rs838133	19	49259529	G	A	0.0116877	0.00161465	0.549575	4.49987e-13	6.76297e-05	31.2703
Dried fruit intake	ukb-b-8089	448651	rs34155012	22	48977215	T	C	0.0105584	0.00192208	0.227386	3.89996e-08	3.91699e-05	18.1107
Dried fruit intake	ukb-b-16576	421764	rs261809	1	241054465	G	A	-0.00962858	0.00167902	0.540636	9.80009e-09	4.60486e-05	21.2913
Dried fruit intake	ukb-b-16576	421764	rs11586016	1	44031793	C	G	0.00987818	0.00173034	0.371004	1.09999e-08	4.55418e-05	21.0569
Dried fruit intake	ukb-b-16576	421764	rs12137234	1	72270797	T	C	0.0102051	0.00183744	0.303772	2.80001e-08	4.40518e-05	20.368
Dried fruit intake	ukb-b-16576	421764	rs72720396	1	91191582	G	A	0.0114265	0.00198541	0.229157	8.70001e-09	4.6127e-05	21.3275
Dried fruit intake	ukb-b-16576	421764	rs11811826	1	204603861	A	T	0.0132178	0.0020058	0.224231	4.40048e-11	6.07822e-05	28.104
Dried fruit intake	ukb-b-16576	421764	rs3101339	1	72748669	C	A	0.0142595	0.00170546	0.603285	6.20012e-17	9.73284e-05	45.0036
Dried fruit intake	ukb-b-16576	421764	rs75641275	1	98327133	C	A	-0.0141613	0.00238518	0.143372	2.90001e-09	4.92598e-05	22.7761
Dried fruit intake	ukb-b-16576	421764	rs7582086	2	60231826	T	G	-0.00962821	0.00167381	0.468273	8.79995e-09	4.61646e-05	21.3449
Dried fruit intake	ukb-b-16576	421764	rs7599488	2	60718347	T	C	-0.0104154	0.00168729	0.426408	6.69993e-10	5.30653e-05	24.5357
Dried fruit intake	ukb-b-16576	421764	rs4149513	2	101022726	A	G	0.01173	0.00167139	0.493537	2.19989e-12	6.8785e-05	31.8045
Dried fruit intake	ukb-b-16576	421764	rs17184707	2	166183577	T	C	-0.0114381	0.00204011	0.212811	2.1e-08	4.3834e-05	20.2673
Dried fruit intake	ukb-b-16576	421764	rs4269101	3	18763543	G	T	-0.0138099	0.00185921	0.718948	1.10002e-13	7.70718e-05	35.6364
Dried fruit intake	ukb-b-16576	421764	rs11720884	3	43941406	G	A	0.0111797	0.00193554	0.250137	7.59994e-09	4.68868e-05	21.6788
Dried fruit intake	ukb-b-16576	421764	rs57499472	3	147239337	C	T	0.00991231	0.00171869	0.404131	8.10009e-09	4.73209e-05	21.8796
Dried fruit intake	ukb-b-16576	421764	rs10026792	4	2862190	A	G	0.0108465	0.0018423	0.290404	3.89996e-09	4.84867e-05	22.4186
Dried fruit intake	ukb-b-16576	421764	rs1648404	4	37175523	T	C	0.00941595	0.00167357	0.476112	1.79999e-08	4.42289e-05	20.4499
Dried fruit intake	ukb-b-16576	421764	rs746868	6	31540429	G	C	-0.0129055	0.00171452	0.614662	5.19996e-14	7.88965e-05	36.4802
Dried fruit intake	ukb-b-16576	421764	rs9385269	6	98547979	T	C	0.0120673	0.00168183	0.524565	7.19946e-13	7.26341e-05	33.5844
Dried fruit intake	ukb-b-16576	421764	rs2328887	6	25430149	C	T	0.0189482	0.00277607	0.899467	8.80035e-12	6.49322e-05	30.0229
Dried fruit intake	ukb-b-16576	421764	rs2533273	7	153485282	A	C	-0.00987659	0.00167714	0.48453	3.89996e-09	4.87268e-05	22.5297
Dried fruit intake	ukb-b-16576	421764	rs7808471	7	132716502	C	T	-0.0115362	0.00178604	0.322136	1.09999e-10	5.81216e-05	26.8737
Dried fruit intake	ukb-b-16576	421764	rs11772627	7	2109821	C	G	0.0183338	0.00217099	0.18202	2.99985e-17	0.000100091	46.2813
Dried fruit intake	ukb-b-16576	421764	rs7829800	8	144258705	G	A	-0.0104463	0.00178709	0.671041	5.1e-09	4.81777e-05	22.2757
Dried fruit intake	ukb-b-16576	421764	rs10740991	10	22058137	C	G	0.016739	0.00185722	0.717606	1.99986e-19	0.000113561	52.5104
Dried fruit intake	ukb-b-16576	421764	rs7916868	10	64988931	T	A	0.00960741	0.00167167	0.503499	9.09997e-09	4.61489e-05	21.3377
Dried fruit intake	ukb-b-16576	421764	rs893856	10	126723567	A	G	-0.013361	0.00234923	0.148988	1.29999e-08	4.52684e-05	20.9305
Dried fruit intake	ukb-b-16576	421764	rs10896126	11	66292908	G	A	-0.015009	0.00181919	0.303582	1.59993e-16	9.52532e-05	44.0439
Dried fruit intake	ukb-b-16576	421764	rs11037497	11	43622423	C	G	0.0104396	0.00168442	0.446175	5.69994e-10	5.38611e-05	24.9037
Dried fruit intake	ukb-b-16576	421764	rs1622515	11	95523433	G	A	0.00991719	0.00167077	0.484704	2.90001e-09	4.91293e-05	22.7158
Dried fruit intake	ukb-b-16576	421764	rs3764002	12	108618630	T	C	0.0131215	0.00190081	0.261416	5.10035e-12	6.64858e-05	30.7414
Dried fruit intake	ukb-b-16576	421764	rs4140799	14	72170969	A	G	0.0094566	0.00167846	0.531856	1.79999e-08	4.45321e-05	20.5901
Dried fruit intake	ukb-b-16576	421764	rs34162196	14	22038125	T	C	-0.0223628	0.00277168	0.101001	7.10068e-16	9.0817e-05	41.9925
Dried fruit intake	ukb-b-16576	421764	rs10129747	14	77433198	G	A	0.00935902	0.00168126	0.530254	2.59998e-08	4.36353e-05	20.1754
Dried fruit intake	ukb-b-16576	421764	rs1797235	15	47821612	C	G	-0.0100206	0.00174235	0.374623	8.9e-09	4.70494e-05	21.754
Dried fruit intake	ukb-b-16576	421764	rs11632215	15	45319982	C	A	-0.0141434	0.00258382	0.120179	4.39997e-08	4.2302e-05	19.5589
Dried fruit intake	ukb-b-16576	421764	rs862227	16	73602926	G	A	-0.0091646	0.00167238	0.458327	4.30002e-08	4.17032e-05	19.282
Dried fruit intake	ukb-b-16576	421764	rs1582322	16	52105988	G	A	0.00994346	0.00171571	0.604805	6.80002e-09	4.72642e-05	21.8533
Dried fruit intake	ukb-b-16576	421764	rs62084586	17	56419228	C	T	0.0133946	0.00226174	0.165729	3.2e-09	4.9613e-05	22.9394
Dried fruit intake	ukb-b-16576	421764	rs8081370	17	1373612	T	C	-0.0166666	0.00293795	0.910232	1.40001e-08	4.53939e-05	20.9886
Dried fruit intake	ukb-b-16576	421764	rs4800488	18	21117571	A	C	0.0119836	0.00167202	0.489858	7.70016e-13	7.17738e-05	33.1866
Dried fruit intake	ukb-b-16576	421764	rs17175518	18	57850583	A	C	0.0114962	0.00197514	0.232775	5.89997e-09	4.72061e-05	21.8265
Dried fruit intake	ukb-b-16576	421764	rs11152349	18	60233646	A	G	0.00991215	0.0018176	0.302856	4.90004e-08	4.14882e-05	19.1826
Fresh fruit intake	ukb-b-16576	421764	rs429358	19	45411941	C	T	0.0199445	0.00231362	0.154208	6.70039e-18	0.000103764	47.9796
Fresh fruit intake	ukb-b-3881	446462	rs2790688	1	153992909	T	C	0.0114466	0.00169613	0.154068	1.50003e-11	3.41532e-05	15.791
Fresh fruit intake	ukb-b-3881	446462	rs559734	1	97304868	C	G	0.00776806	0.00136078	0.711817	1.09999e-08	2.47566e-05	11.4464
Fresh fruit intake	ukb-b-3881	446462	rs12044599	1	204564714	G	A	0.00942073	0.0015033	0.21008	3.69999e-10	2.94555e-05	13.619
Fresh fruit intake	ukb-b-3881	446462	rs7554485	1	65945906	C	T	-0.00801014	0.00125414	0.611539	1.7e-10	3.04847e-05	14.0948
Fresh fruit intake	ukb-b-3881	446462	rs1620977	1	72729142	G	A	-0.0131742	0.00137761	0.730517	1.10002e-21	6.83345e-05	31.5962
Fresh fruit intake	ukb-b-3881	446462	rs2867113	2	651365	A	G	-0.0138606	0.00196025	0.130942	1.50003e-12	4.37242e-05	20.2165
Fresh fruit intake	ukb-b-3881	446462	rs17049185	2	58072660	T	G	0.00804043	0.00139033	0.267872	7.29995e-09	2.53573e-05	11.7241
Fresh fruit intake	ukb-b-3881	446462	rs11896330	2	60235568	A	G	-0.00844567	0.0012744	0.632839	3.40017e-11	3.31473e-05	15.326
Fresh fruit intake	ukb-b-3881	446462	rs72974263	2	225447371	T	C	0.00738684	0.00131242	0.318282	1.79999e-08	2.3679e-05	10.9481
Fresh fruit intake	ukb-b-3881	446462	rs817223	2	104094008	C	T	-0.00726908	0.00122339	0.481314	2.80001e-09	2.63829e-05	12.1983
Fresh fruit intake	ukb-b-3881	446462	rs4953150	2	45157336	T	C	-0.00843921	0.00129268	0.344088	6.59933e-11	3.21476e-05	14.8637
Fresh fruit intake	ukb-b-3881	446462	rs10192394	2	146298007	T	C	-0.00766096	0.0012287	0.528785	4.49997e-10	2.92479e-05	13.523
Fresh fruit intake	ukb-b-3881	446462	rs1375566	3	85642479	A	G	-0.00783382	0.001266	0.627412	6.1e-10	2.86919e-05	13.2659
Fresh fruit intake	ukb-b-3881	446462	rs13072255	3	21038260	C	A	0.00898012	0.00122355	0.493966	2.09991e-13	4.03154e-05	18.6403
Fresh fruit intake	ukb-b-3881	446462	rs1356292	3	185824903	T	C	0.00917471	0.00155324	0.807546	3.50002e-09	2.61643e-05	12.0972
Fresh fruit intake	ukb-b-3881	446462	rs12641371	4	59882235	T	C	0.00791271	0.00123354	0.433148	1.40001e-10	3.07458e-05	14.2156
Fresh fruit intake	ukb-b-3881	446462	rs10064431	5	92950673	C	T	-0.00757392	0.00122365	0.522495	5.99998e-10	2.86241e-05	13.2345
Fresh fruit intake	ukb-b-3881	446462	rs149449	5	95902093	A	G	0.00728855	0.00122061	0.489167	2.39999e-09	2.6549e-05	12.2751
Fresh fruit intake	ukb-b-3881	446462	rs2143081	6	50782834	A	G	0.00832073	0.00122891	0.539822	1.29987e-11	3.43977e-05	15.9041
Fresh fruit intake	ukb-b-3881	446462	rs586346	6	31875712	C	T	-0.0069217	0.00126583	0.635353	4.49997e-08	2.21995e-05	10.264
Fresh fruit intake	ukb-b-3881	446462	rs994270	6	51187787	G	C	0.0132585	0.00144389	0.235126	4.19952e-20	6.3228e-05	29.2349
Fresh fruit intake	ukb-b-3881	446462	rs329274	7	35078743	G	A	0.0068183	0.00122813	0.485636	2.80001e-08	2.32254e-05	10.7384
Fresh fruit intake	ukb-b-3881	446462	rs10271924	7	153495206	T	C	-0.00704676	0.00125592	0.492595	2e-08	2.4823e-05	11.477
Fresh fruit intake	ukb-b-3881	446462	rs10249294	7	143723137	A	G	0.0195637	0.00126299	0.372973	4.10015e-54	0.000179018	82.7825
Fresh fruit intake	ukb-b-3881	446462	rs12536253	7	127595077	C	G	-0.00815943	0.00141599	0.24901	8.30004e-09	2.49001e-05	11.5127
Fresh fruit intake	ukb-b-3881	446462	rs7818437	8	10209623	C	T	-0.00804815	0.00145251	0.235903	2.99999e-08	2.33509e-05	10.7964
Fresh fruit intake	ukb-b-3881	446462	rs1866823	8	57436577	A	G	0.00743079	0.0012406	0.544469	2.1e-09	2.73899e-05	12.6639
Fresh fruit intake	ukb-b-3881	446462	rs6475724	9	23274223	T	C	0.00772163	0.00137406	0.727296	1.89998e-08	2.36511e-05	10.9352
Fresh fruit intake	ukb-b-3881	446462	rs7869969	9	96217447	G	A	0.00756738	0.00129919	0.330836	5.69994e-09	2.53552e-05	11.7231
Fresh fruit intake	ukb-b-3881	446462	rs4302893	9	1734863	A	G	0.00738857	0.00129959	0.334189	1.29999e-08	2.42937e-05	11.2323
Fresh fruit intake	ukb-b-3881	446462	rs2093654	9	5780121	G	A	0.00712915	0.00125874	0.388133	1.5e-08	2.41403e-05	11.1614
Fresh fruit intake	ukb-b-3881	446462	rs11248509	10	125134393	T	A	0.00732973	0.00126801	0.371237	7.39997e-09	2.5081e-05	11.5963
Fresh fruit intake	ukb-b-3881	446462	rs9919429	10	65313819	G	A	-0.00672322	0.00122289	0.486008	3.79997e-08	2.25831e-05	10.4414
Fresh fruit intake	ukb-b-3881	446462	rs10828266	10	22098701	G	A	0.0123642	0.00135696	0.715634	8.10028e-20	6.22201e-05	28.7689
Fresh fruit intake	ukb-b-3881	446462	rs12780952	10	107577033	A	G	0.00747457	0.00135361	0.286382	3.40001e-08	2.28357e-05	10.5582
Fresh fruit intake	ukb-b-3881	446462	rs10840126	11	8825774	G	A	-0.00771754	0.00128576	0.376121	1.89998e-09	2.79522e-05	12.9239
Fresh fruit intake	ukb-b-3881	446462	rs10838724	11	47527052	T	G	0.00901088	0.00128277	0.367992	2.09991e-12	3.77681e-05	17.4625
Fresh fruit intake	ukb-b-3881	446462	rs11032362	11	33759092	A	G	0.0123929	0.00212339	0.090976	5.30005e-09	2.54026e-05	11.745
Fresh fruit intake	ukb-b-3881	446462	rs60452247	11	63981507	A	G	0.00796969	0.00126932	0.363079	3.40001e-10	2.93765e-05	13.5824
Fresh fruit intake	ukb-b-3881	446462	rs7982441	13	55924013	C	T	-0.00841258	0.00137614	0.731883	9.80009e-10	2.7775e-05	12.842
Fresh fruit intake	ukb-b-3881	446462	rs9517948	13	100650708	T	C	0.00695315	0.00123287	0.451352	1.7e-08	2.39443e-05	11.0708
Fresh fruit intake	ukb-b-3881	446462	rs12885598	14	32071665	A	G	0.00751549	0.00124738	0.596671	1.7e-09	2.71856e-05	12.5694
Fresh fruit intake	ukb-b-3881	446462	rs34162196	14	22038125	T	C	-0.0181417	0.0020297	0.1008	4.00037e-19	5.96627e-05	27.5863
Fresh fruit intake	ukb-b-3881	446462	rs28479795	14	79943606	T	C	0.0112324	0.00147345	0.221473	2.49977e-14	4.3508e-05	20.1166
Fresh fruit intake	ukb-b-3881	446462	rs62051554	16	72826387	A	G	0.0116118	0.00198143	0.108545	4.60002e-09	2.60939e-05	12.0647
Fresh fruit intake	ukb-b-3881	446462	rs862227	16	73602926	G	A	-0.0101452	0.00122398	0.457858	1.10002e-16	5.1097e-05	23.6256
Fresh fruit intake	ukb-b-3881	446462	rs1051547	16	19279380	C	T	-0.00757523	0.00124161	0.561537	1.09999e-09	2.82575e-05	13.065
Fresh fruit intake	ukb-b-3881	446462	rs139042899	17	58443095	C	A	0.035995	0.00608106	0.013469	3.2e-09	3.44319e-05	15.9199
Fresh fruit intake	ukb-b-3881	446462	rs2048522	18	44800515	T	A	0.0095625	0.00124771	0.434968	1.80011e-14	4.49473e-05	20.782
Fresh fruit intake	ukb-b-3881	446462	rs73455661	18	57968685	G	A	0.0102938	0.0013622	0.279338	4.10015e-14	4.26622e-05	19.7254
Fresh fruit intake	ukb-b-3881	446462	rs8095324	18	24131659	G	A	-0.00694613	0.00124903	0.404041	2.69998e-08	2.32358e-05	10.7432
Fresh fruit intake	ukb-b-3881	446462	rs11085749	19	10961273	A	G	-0.00773361	0.00125477	0.387076	7.10003e-10	2.8379e-05	13.1212
Fresh fruit intake	ukb-b-3881	446462	rs2302593	19	46196634	G	C	0.00852802	0.00122303	0.486625	3.10027e-12	3.63375e-05	16.8011
Fresh fruit intake	ukb-b-3881	446462	rs739320	19	49261368	C	T	-0.00899731	0.00127708	0.60575	1.9002e-12	3.86652e-05	17.8773
Lamb/mutton intake	ukb-b-3881	446462	rs78537042	21	33068937	A	C	-0.0119259	0.00218432	0.086801	4.79999e-08	2.25477e-05	10.425
Lamb/mutton intake	ukb-b-14179	460006	rs7550173	1	72944617	T	A	-0.00912387	0.0015023	0.610281	1.29999e-09	3.95977e-05	18.3085
Lamb/mutton intake	ukb-b-14179	460006	rs660880	1	6866978	A	G	-0.00903233	0.001464	0.51281	6.80002e-10	4.07647e-05	18.8481
Lamb/mutton intake	ukb-b-14179	460006	rs56394517	1	243582753	G	A	-0.0137749	0.00249124	0.09584	3.2e-08	3.28851e-05	15.2047
Lamb/mutton intake	ukb-b-14179	460006	rs139237013	2	56662691	A	G	0.0188989	0.00314007	0.057668	1.79999e-09	3.88188e-05	17.9483
Lamb/mutton intake	ukb-b-14179	460006	rs2222760	2	151345113	A	G	-0.00909294	0.00163727	0.28089	2.80001e-08	3.34018e-05	15.4437
Lamb/mutton intake	ukb-b-14179	460006	rs62106258	2	417167	C	T	0.0216304	0.00340154	0.048562	2e-10	4.32351e-05	19.9903
Lamb/mutton intake	ukb-b-14179	460006	rs2678900	2	58177683	G	T	0.0100844	0.00148119	0.427924	9.8992e-12	4.9791e-05	23.0217
Lamb/mutton intake	ukb-b-14179	460006	rs2140714	3	83786985	G	C	-0.00852476	0.00147636	0.557738	7.69999e-09	3.58512e-05	16.5762
Lamb/mutton intake	ukb-b-14179	460006	rs12634740	3	175671450	G	T	-0.010087	0.00169718	0.252078	2.80001e-09	3.83659e-05	17.7389
Lamb/mutton intake	ukb-b-14179	460006	rs6829572	4	93984155	A	G	0.008401	0.00147406	0.456717	1.2e-08	3.5024e-05	16.1937
Lamb/mutton intake	ukb-b-14179	460006	rs16891982	5	33951693	G	C	-0.0242681	0.00436437	0.972143	2.69998e-08	3.18982e-05	14.7484
Lamb/mutton intake	ukb-b-14179	460006	rs11743441	5	88065637	T	G	-0.00884199	0.00148593	0.574343	2.69998e-09	3.82262e-05	17.6743
Lamb/mutton intake	ukb-b-14179	460006	rs7447465	5	164566362	C	T	0.00958232	0.0015062	0.619449	2e-10	4.32902e-05	20.0158
Lamb/mutton intake	ukb-b-14179	460006	rs62398404	6	37669616	T	C	0.0129151	0.00219431	0.127211	4e-09	3.7039e-05	17.1254
Lamb/mutton intake	ukb-b-14179	460006	rs994270	6	51187787	G	C	0.0098203	0.00172948	0.234851	1.40001e-08	3.46592e-05	16.025
Lamb/mutton intake	ukb-b-14179	460006	rs35797675	7	72878044	G	T	-0.0108498	0.0017934	0.215928	1.40001e-09	3.98601e-05	18.4298
Lamb/mutton intake	ukb-b-14179	460006	rs4272399	8	4836291	A	C	-0.00924231	0.00157567	0.321491	4.49997e-09	3.72662e-05	17.2305
Lamb/mutton intake	ukb-b-14179	460006	rs276453	9	15573753	C	A	-0.014237	0.00146723	0.488356	2.90001e-22	0.000101291	46.8361
Lamb/mutton intake	ukb-b-14179	460006	rs1556147	9	131936055	T	A	0.00910131	0.00155908	0.671626	5.30005e-09	3.65371e-05	16.8933
Lamb/mutton intake	ukb-b-14179	460006	rs673696	11	31097262	T	C	0.0158208	0.00268204	0.080995	3.69999e-09	3.72617e-05	17.2284
Lamb/mutton intake	ukb-b-14179	460006	rs4489752	11	126590934	T	G	0.013811	0.00197586	0.836007	2.80027e-12	5.23017e-05	24.1826
Lamb/mutton intake	ukb-b-14179	460006	rs6581296	12	60473007	G	C	0.0100199	0.00182433	0.794714	4e-08	3.27587e-05	15.1463
Lamb/mutton intake	ukb-b-14179	460006	rs3105056	13	55946152	C	T	-0.0116241	0.00164854	0.732738	1.80011e-12	5.29218e-05	24.4694
Lamb/mutton intake	ukb-b-14179	460006	rs1958801	14	98872110	G	A	-0.00894391	0.00161749	0.287998	3.2e-08	3.28062e-05	15.1682
Lamb/mutton intake	ukb-b-14179	460006	rs55813438	16	5694999	A	G	-0.0114181	0.0017352	0.763165	4.70002e-11	4.71283e-05	21.7905
Lamb/mutton intake	ukb-b-14179	460006	rs2726033	16	28338039	G	A	-0.00948966	0.0014804	0.422384	1.5e-10	4.39418e-05	20.3171
Lamb/mutton intake	ukb-b-14179	460006	rs3964074	16	74166991	C	T	-0.00814112	0.00147218	0.547043	3.2e-08	3.28456e-05	15.1864
Lamb/mutton intake	ukb-b-14179	460006	rs2926119	16	64293179	A	C	0.00811121	0.00148179	0.569417	4.39997e-08	3.22618e-05	14.9165
Lamb/mutton intake	ukb-b-14179	460006	rs429358	19	45411941	C	T	-0.0181966	0.00202671	0.154171	2.70023e-19	8.63566e-05	39.9299
Lamb/mutton intake	ukb-b-14179	460006	rs17270057	19	42670527	C	T	0.0126533	0.00230897	0.113347	4.30002e-08	3.21811e-05	14.8792
Lamb/mutton intake	ukb-b-14179	460006	rs136548	22	27253353	T	C	0.00953241	0.00151227	0.376668	2.90001e-10	4.26691e-05	19.7286
Non-oily fish intake	ukb-b-14179	460006	rs11090045	22	41753603	A	G	-0.0106761	0.00160657	0.307145	2.99985e-11	4.85111e-05	22.4299
Non-oily fish intake	ukb-b-17627	460880	rs16822430	2	144147475	C	T	0.0116344	0.00191996	0.23321	1.40001e-09	4.84107e-05	22.3835
Non-oily fish intake	ukb-b-17627	460880	rs1260326	2	27730940	C	T	-0.00955354	0.0016553	0.604249	7.90005e-09	4.36512e-05	20.1828
Non-oily fish intake	ukb-b-17627	460880	rs11680516	2	208205711	C	T	0.0122842	0.00202829	0.202388	1.40001e-09	4.87192e-05	22.5261
Non-oily fish intake	ukb-b-17627	460880	rs3799077	6	69996217	G	T	-0.0107346	0.00175764	0.309993	1e-09	4.92955e-05	22.7926
Non-oily fish intake	ukb-b-17627	460880	rs4318925	6	32761506	T	C	-0.0150377	0.0021207	0.177245	1.29987e-12	6.59534e-05	30.4952
Non-oily fish intake	ukb-b-17627	460880	rs6957745	7	73056750	C	T	-0.0121791	0.00202331	0.202978	1.79999e-09	4.79932e-05	22.1904
Non-oily fish intake	ukb-b-17627	460880	rs17317920	7	25517103	G	A	0.00906029	0.0016312	0.479238	2.80001e-08	4.09737e-05	18.9447
Non-oily fish intake	ukb-b-17627	460880	rs35287743	12	110057250	T	G	-0.0177401	0.00255244	0.11583	3.59998e-12	6.44613e-05	29.8052
Non-oily fish intake	ukb-b-17627	460880	rs7148387	14	29775132	G	A	-0.00930647	0.00165022	0.590715	1.7e-08	4.18797e-05	19.3636
Non-oily fish intake	ukb-b-17627	460880	rs56094641	16	53806453	G	A	0.0125875	0.00165108	0.404619	2.49977e-14	7.63397e-05	35.2979
Oily fish intake	ukb-b-17627	460880	rs838133	19	49259529	G	A	0.016184	0.00167625	0.549409	4.70002e-22	0.000129682	59.9655
Oily fish intake	ukb-b-2209	460443	rs973526	1	72556393	T	C	-0.011507	0.00192962	0.513307	2.5e-09	6.61586e-05	30.5901
Oily fish intake	ukb-b-2209	460443	rs45501495	1	204596454	T	C	0.0156803	0.00225713	0.236013	3.69999e-12	8.86667e-05	40.9982
Oily fish intake	ukb-b-2209	460443	rs55930451	2	49039237	T	C	-0.0170539	0.00307567	0.108001	2.90001e-08	5.60363e-05	25.9095
Oily fish intake	ukb-b-2209	460443	rs55985303	2	77224951	A	G	0.0129737	0.00223629	0.241079	6.59994e-09	6.15905e-05	28.4777
Oily fish intake	ukb-b-2209	460443	rs17050031	2	59488019	T	C	-0.0120492	0.0019207	0.4801	3.50002e-10	7.24766e-05	33.5116
Oily fish intake	ukb-b-2209	460443	rs275160	2	145967878	C	T	0.0121188	0.00210096	0.700597	8e-09	6.16132e-05	28.4882
Oily fish intake	ukb-b-2209	460443	rs13070166	3	85517507	A	T	0.0142105	0.00227811	0.228586	4.39997e-10	7.12174e-05	32.9293
Oily fish intake	ukb-b-2209	460443	rs114497213	3	115214586	T	G	0.0273225	0.00423605	0.05481	1.09999e-10	7.73481e-05	35.7642
Oily fish intake	ukb-b-2209	460443	rs10513136	3	141107612	A	G	-0.0233232	0.00386307	0.065424	1.6e-09	6.65209e-05	30.7576
Oily fish intake	ukb-b-2209	460443	rs1876245	3	71534763	C	T	0.0151162	0.00193122	0.431482	5.00035e-15	0.000112104	51.8365
Oily fish intake	ukb-b-2209	460443	rs10510554	3	25099776	C	T	0.0110446	0.00193636	0.569277	1.2e-08	5.98207e-05	27.6594
Oily fish intake	ukb-b-2209	460443	rs905575	3	147076253	G	C	0.0138824	0.00251917	0.82397	3.59998e-08	5.59058e-05	25.8492
Oily fish intake	ukb-b-2209	460443	rs9841174	3	167184878	C	T	0.0147781	0.00198025	0.373913	8.49963e-14	0.000102252	47.2805
Oily fish intake	ukb-b-2209	460443	rs1201289	3	176822676	G	T	-0.0107265	0.0019595	0.394525	4.39997e-08	5.49689e-05	25.4159
Oily fish intake	ukb-b-2209	460443	rs7683782	4	14935830	G	C	0.0144775	0.00257399	0.833405	1.89998e-08	5.82016e-05	26.9107
Oily fish intake	ukb-b-2209	460443	rs10076975	5	164518993	C	T	0.0112394	0.0019672	0.381413	1.09999e-08	5.96091e-05	27.5616
Oily fish intake	ukb-b-2209	460443	rs10061973	5	166811498	T	G	-0.0108521	0.00191598	0.5139	1.5e-08	5.88385e-05	27.2052
Oily fish intake	ukb-b-2209	460443	rs16891727	6	26488860	A	C	-0.0237173	0.00284003	0.129814	6.79986e-17	0.000127085	58.7644
Oily fish intake	ukb-b-2209	460443	rs34555420	6	26090270	T	G	-0.0237676	0.00321908	0.097821	1.50003e-13	9.9707e-05	46.1035
Oily fish intake	ukb-b-2209	460443	rs12663865	6	88103149	A	G	0.012772	0.00223239	0.758185	1.09999e-08	5.98145e-05	27.6565
Oily fish intake	ukb-b-2209	460443	rs4869859	6	155847549	C	T	0.0140098	0.00192207	0.449939	3.10027e-13	9.71535e-05	44.9227
Oily fish intake	ukb-b-2209	460443	rs11767283	7	121947456	G	A	0.0176735	0.00231943	0.221709	2.49977e-14	0.000107795	49.844
Oily fish intake	ukb-b-2209	460443	rs6465487	7	95760694	G	A	-0.0123535	0.00195628	0.399814	2.69998e-10	7.32409e-05	33.865
Oily fish intake	ukb-b-2209	460443	rs11986122	8	10009949	G	C	0.0148173	0.00194936	0.422568	2.90001e-14	0.000107143	49.5424
Oily fish intake	ukb-b-2209	460443	rs790564	8	64604218	C	A	0.0146906	0.00214766	0.722952	7.89951e-12	8.64517e-05	39.9739
Oily fish intake	ukb-b-2209	460443	rs552234	9	106772283	A	G	-0.0116474	0.00191252	0.495449	1.09999e-09	6.78253e-05	31.3608
Oily fish intake	ukb-b-2209	460443	rs9886779	9	15637447	A	T	-0.0107206	0.00192877	0.439213	2.69998e-08	5.66163e-05	26.1777
Oily fish intake	ukb-b-2209	460443	rs10828250	10	21847178	G	C	-0.0201462	0.00207341	0.309332	2.60016e-22	0.000173425	80.1957
Oily fish intake	ukb-b-2209	460443	rs703987	10	80939219	C	G	0.0111218	0.00197362	0.615005	1.7e-08	5.85752e-05	27.0835
Oily fish intake	ukb-b-2209	460443	rs61882686	11	46390680	A	C	0.0197559	0.0034254	0.085234	8e-09	6.0862e-05	28.1409
Oily fish intake	ukb-b-2209	460443	rs4278546	11	79217391	G	A	0.0125555	0.00193806	0.441085	9.30037e-11	7.7726e-05	35.9389
Oily fish intake	ukb-b-2209	460443	rs2374424	11	83187113	G	A	-0.0114437	0.00195609	0.601525	4.90004e-09	6.27795e-05	29.0275
Oily fish intake	ukb-b-2209	460443	rs510161	11	28728332	G	C	-0.0112998	0.00206615	0.31037	4.49997e-08	5.46597e-05	25.273
Oily fish intake	ukb-b-2209	460443	rs631490	11	111452040	C	G	-0.0151398	0.00210253	0.709106	6.00067e-13	9.45619e-05	43.7243
Oily fish intake	ukb-b-2209	460443	rs303817	12	52176235	G	A	0.0135799	0.00220965	0.751146	8e-10	6.89433e-05	31.8777
Oily fish intake	ukb-b-2209	460443	rs35287743	12	110057250	T	G	-0.0282201	0.00301071	0.115869	7.00003e-21	0.000163166	75.4514
Oily fish intake	ukb-b-2209	460443	rs9597870	13	59412819	G	T	-0.0127449	0.00223046	0.245844	1.09999e-08	6.02315e-05	27.8493
Oily fish intake	ukb-b-2209	460443	rs3124402	13	55975115	G	A	-0.0220014	0.00215651	0.733261	1.9002e-24	0.000189355	87.5635
Oily fish intake	ukb-b-2209	460443	rs12855717	13	101252635	T	C	-0.0122298	0.00192275	0.526774	2e-10	7.45696e-05	34.4794
Oily fish intake	ukb-b-2209	460443	rs1361016	13	54220229	G	T	0.0149567	0.00265295	0.844853	1.7e-08	5.86443e-05	27.1154
Oily fish intake	ukb-b-2209	460443	rs9301837	13	93477312	A	C	-0.0157428	0.00273045	0.143273	8.10009e-09	6.08416e-05	28.1315
Oily fish intake	ukb-b-2209	460443	rs4982738	14	23650191	A	G	0.0108608	0.00196936	0.582899	3.50002e-08	5.73572e-05	26.5203
Oily fish intake	ukb-b-2209	460443	rs12896749	14	100279492	C	G	-0.0109641	0.00196607	0.384721	2.5e-08	5.69107e-05	26.3138
Oily fish intake	ukb-b-2209	460443	rs1951286	14	29766012	G	T	-0.0145833	0.00199948	0.644911	2.99985e-13	9.74044e-05	45.0387
Oily fish intake	ukb-b-2209	460443	rs28533540	15	47867762	A	G	0.0146421	0.00192478	0.534203	2.80027e-14	0.000106694	49.3346
Oily fish intake	ukb-b-2209	460443	rs1421085	16	53800954	C	T	0.0184814	0.00194873	0.40341	2.49977e-21	0.000164408	76.0254
Oily fish intake	ukb-b-2209	460443	rs11859365	16	83683945	C	A	0.0225669	0.00219679	0.253765	9.3994e-25	0.000192877	89.1929
Oily fish intake	ukb-b-2209	460443	rs9889161	16	51495068	T	G	-0.0133201	0.0020015	0.357929	2.80027e-11	8.15502e-05	37.7073
Oily fish intake	ukb-b-2209	460443	rs28623270	17	29389026	T	A	-0.0178328	0.00273746	0.14872	7.29962e-11	8.05213e-05	37.2315
Oily fish intake	ukb-b-2209	460443	rs2952140	17	37928059	T	C	-0.0106774	0.00191504	0.482607	2.5e-08	5.69345e-05	26.3248
Oily fish intake	ukb-b-2209	460443	rs4510068	17	44184828	T	G	-0.0130135	0.00197082	0.402798	4.00037e-11	8.14755e-05	37.6728
Oily fish intake	ukb-b-2209	460443	rs7243428	18	35156177	G	A	-0.0129784	0.00229212	0.224648	1.5e-08	5.86778e-05	27.1309
Oily fish intake	ukb-b-2209	460443	rs9958909	18	1841371	G	T	0.0157617	0.00277809	0.139718	1.40001e-08	5.97213e-05	27.6134
Oily fish intake	ukb-b-2209	460443	rs59355765	18	53431951	T	C	-0.0162522	0.00260966	0.160079	4.70002e-10	7.10276e-05	32.8415
Oily fish intake	ukb-b-2209	460443	rs4002471	19	49215095	T	C	-0.0192439	0.0019244	0.547362	1.50003e-23	0.000183502	84.8568
Oily fish intake	ukb-b-2209	460443	rs7254235	19	22212505	G	A	-0.0106304	0.00194012	0.577254	4.30002e-08	5.51538e-05	25.5014
Oily fish intake	ukb-b-2209	460443	rs75887709	19	37438329	G	A	-0.0159106	0.0028148	0.13588	1.6e-08	5.94474e-05	27.4868
Oily fish intake	ukb-b-2209	460443	rs12983532	19	18467322	T	C	-0.0133895	0.00223333	0.251137	2e-09	6.74329e-05	31.1793
Oily fish intake	ukb-b-2209	460443	rs6033437	20	12495731	A	C	0.0124683	0.00220977	0.257329	1.7e-08	5.94196e-05	27.4739
Oily fish intake	ukb-b-2209	460443	rs6059844	20	33036482	G	A	0.0110001	0.00191451	0.495121	9.20005e-09	6.04953e-05	27.9713
Oily fish intake	ukb-b-2209	460443	rs6089753	20	61154107	T	C	-0.011542	0.0019184	0.530967	1.79999e-09	6.63534e-05	30.6801
Oily fish intake	ukb-b-2209	460443	rs2827161	21	23340050	G	T	0.0107114	0.00193719	0.422842	3.2e-08	5.60009e-05	25.8931
Pork intake	ukb-b-2209	460443	rs9606833	22	31750013	C	T	0.0169856	0.00223087	0.243593	2.70023e-14	0.000106319	49.1613
Pork intake	ukb-b-5640	460162	rs11211124	1	45962409	C	T	-0.00995273	0.00175408	0.230603	1.40001e-08	3.51504e-05	16.2521
Pork intake	ukb-b-5640	460162	rs9973426	2	155751852	G	A	0.0110847	0.00193678	0.176598	1e-08	3.57335e-05	16.5218
Pork intake	ukb-b-5640	460162	rs7641973	3	81910489	A	G	0.00844615	0.00154097	0.353362	4.20001e-08	3.26008e-05	15.0733
Pork intake	ukb-b-5640	460162	rs254152	5	115641827	G	C	-0.0104266	0.00174217	0.23498	2.19999e-09	3.90858e-05	18.0718
Pork intake	ukb-b-5640	460162	rs9379832	6	26186200	G	A	-0.0114715	0.00170628	0.255452	1.80011e-11	5.00579e-05	23.1451
Pork intake	ukb-b-5640	460162	rs10972033	9	34269732	T	G	0.00897557	0.00147851	0.45643	1.29999e-09	3.99746e-05	18.4827
Pork intake	ukb-b-5640	460162	rs1355171	9	15681694	A	C	-0.0109832	0.001477	0.488844	1e-13	6.02853e-05	27.8742
Pork intake	ukb-b-5640	460162	rs34161520	10	125127645	G	C	0.0115919	0.0020206	0.160381	9.59997e-09	3.61888e-05	16.7323
Pork intake	ukb-b-5640	460162	rs2387807	12	38446861	T	C	-0.0150846	0.00274837	0.077893	4.09996e-08	3.26872e-05	15.1132
Pork intake	ukb-b-5640	460162	rs4146837	15	93446869	T	C	0.00879226	0.0014944	0.455561	4e-09	3.83466e-05	17.73
Pork intake	ukb-b-5640	460162	rs3964074	16	74166991	C	T	-0.00895091	0.00148347	0.546932	1.6e-09	3.97065e-05	18.3588
Pork intake	ukb-b-5640	460162	rs36124222	18	74196202	C	T	0.00840935	0.00150083	0.433239	2.1e-08	3.47282e-05	16.0569
Pork intake	ukb-b-5640	460162	rs12721051	19	45422160	G	C	-0.0123637	0.00188666	0.188393	5.60015e-11	4.67452e-05	21.6134
Poultry intake	ukb-b-5640	460162	rs838133	19	49259529	G	A	0.0108944	0.00152491	0.549354	8.99912e-13	5.87658e-05	27.1716
Poultry intake	ukb-b-8006	461900	rs9997448	4	140870515	T	C	-0.0104646	0.00188288	0.369236	2.69998e-08	5.10089e-05	23.5849
Poultry intake	ukb-b-8006	461900	rs7829800	8	144258705	G	A	0.011458	0.00194283	0.670759	3.69999e-09	5.79867e-05	26.8113
Poultry intake	ukb-b-8006	461900	rs7046351	9	15664421	A	T	0.0110747	0.00181745	0.509739	1.09999e-09	6.13012e-05	28.344
Poultry intake	ukb-b-8006	461900	rs1051730	15	78894339	A	G	-0.0108759	0.00192936	0.331381	1.7e-08	5.24163e-05	24.2357
Poultry intake	ukb-b-8006	461900	rs9923768	16	6163838	A	G	0.0105123	0.00185899	0.59853	1.6e-08	5.31086e-05	24.5557
Poultry intake	ukb-b-8006	461900	rs2565017	18	21070280	A	G	0.0109515	0.00188211	0.372697	5.89997e-09	5.60803e-05	25.9299
Poultry intake	ukb-b-8006	461900	rs2965200	19	19476365	A	G	-0.0104197	0.00190089	0.640011	4.20001e-08	5.00285e-05	23.1315
Processed meat intake	ukb-b-8006	461900	rs2426440	20	50999841	G	A	0.0112177	0.00205323	0.732602	4.70002e-08	4.93019e-05	22.7956
Processed meat intake	ukb-b-6324	461981	rs7531118	1	72837239	C	T	-0.0140719	0.00211347	0.531133	2.80027e-11	9.86253e-05	45.6033
Processed meat intake	ukb-b-6324	461981	rs77165542	2	430975	T	C	0.0338786	0.00572502	0.035496	3.29997e-09	7.85895e-05	36.3382
Processed meat intake	ukb-b-6324	461981	rs11887120	2	25485735	T	C	0.0119621	0.00216043	0.397683	3.09999e-08	6.85499e-05	31.6958
Processed meat intake	ukb-b-6324	461981	rs11894162	2	107197420	T	C	0.0120489	0.00210698	0.547464	1.09999e-08	7.19339e-05	33.2606
Processed meat intake	ukb-b-6324	461981	rs4077924	2	181991389	C	T	0.0124987	0.00228468	0.701892	4.49997e-08	6.53738e-05	30.2272
Processed meat intake	ukb-b-6324	461981	rs3762621	2	173306140	T	C	-0.0149895	0.00271965	0.183451	3.59998e-08	6.73142e-05	31.1244
Processed meat intake	ukb-b-6324	461981	rs9809856	3	18227421	G	A	0.0132887	0.00209967	0.475881	2.5e-10	8.80893e-05	40.7312
Processed meat intake	ukb-b-6324	461981	rs2873054	3	81888255	C	A	0.0139958	0.00218986	0.353276	1.6e-10	8.95073e-05	41.3869
Processed meat intake	ukb-b-6324	461981	rs6786550	3	62560523	C	T	0.0121871	0.00217408	0.635043	2.1e-08	6.88455e-05	31.8325
Processed meat intake	ukb-b-6324	461981	rs6765179	3	25276416	A	G	-0.0127603	0.00226606	0.309968	1.79999e-08	6.96527e-05	32.2057
Processed meat intake	ukb-b-6324	461981	rs10454812	5	52800358	C	A	-0.0199599	0.00344207	0.103032	6.69993e-09	7.3637e-05	34.0481
Processed meat intake	ukb-b-6324	461981	rs2029401	5	92891029	G	A	0.0146312	0.0021292	0.586212	6.29941e-12	0.000103854	48.0212
Processed meat intake	ukb-b-6324	461981	rs1422192	5	87959023	A	G	0.0169681	0.00287128	0.158076	3.40001e-09	7.66364e-05	35.4351
Processed meat intake	ukb-b-6324	461981	rs6961970	7	113901132	A	C	-0.0140142	0.00244137	0.244698	9.49992e-09	7.25968e-05	33.5671
Processed meat intake	ukb-b-6324	461981	rs4240672	8	10767917	A	G	0.0171201	0.00209412	0.494014	2.99985e-16	0.000146528	67.7562
Processed meat intake	ukb-b-6324	461981	rs6484504	11	31424823	C	T	0.0154728	0.0023479	0.72462	4.40048e-11	9.55456e-05	44.1791
Processed meat intake	ukb-b-6324	461981	rs11032380	11	33800533	T	A	-0.0133229	0.00222295	0.333352	2.1e-09	7.88909e-05	36.4776
Processed meat intake	ukb-b-6324	461981	rs4778053	15	93424341	G	C	0.0164667	0.00289872	0.843808	1.29999e-08	7.14736e-05	33.0477
Processed meat intake	ukb-b-6324	461981	rs34241936	17	74065908	G	A	0.0328367	0.00575337	0.037369	1.09999e-08	7.75747e-05	35.869
Processed meat intake	ukb-b-6324	461981	rs8096167	18	34800257	C	T	-0.0145937	0.00267084	0.1926	4.70002e-08	6.62378e-05	30.6267
Processed meat intake	ukb-b-6324	461981	rs838133	19	49259529	G	A	0.0190137	0.00216555	0.549369	1.59993e-18	0.000178998	82.7735
Processed meat intake	ukb-b-6324	461981	rs6010651	20	62418243	C	A	-0.0124059	0.00216796	0.379439	1.09999e-08	7.24791e-05	33.5127
Salad / raw vegetable intake	ukb-b-6324	461981	rs203319	22	41914593	T	C	-0.016423	0.00260186	0.204594	2.80001e-10	8.77843e-05	40.5901
Salad / raw vegetable intake	ukb-b-1996	435435	rs9427220	1	153761750	T	A	-0.00800801	0.00144212	0.554661	2.80001e-08	3.16809e-05	14.6479
Salad / raw vegetable intake	ukb-b-1996	435435	rs4083969	1	231866480	G	C	0.017133	0.00311517	0.057217	3.79997e-08	3.16689e-05	14.6424
Salad / raw vegetable intake	ukb-b-1996	435435	rs7619139	3	25110415	A	T	0.0124765	0.00145086	0.589193	8.00018e-18	7.53548e-05	34.8425
Salad / raw vegetable intake	ukb-b-1996	435435	rs13102393	4	63738189	G	C	0.00797933	0.00143029	0.499077	2.39999e-08	3.18347e-05	14.7191
Salad / raw vegetable intake	ukb-b-1996	435435	rs17460017	5	137717681	T	A	0.0111744	0.00181338	0.190124	7.19996e-10	3.84533e-05	17.7793
Salad / raw vegetable intake	ukb-b-1996	435435	rs2194027	5	87822672	A	T	-0.00860795	0.00143565	0.484664	2e-09	3.70135e-05	17.1136
Salad / raw vegetable intake	ukb-b-1996	435435	rs3129962	6	32379383	A	G	-0.0133033	0.00212261	0.129168	3.69999e-10	3.98142e-05	18.4086
Salad / raw vegetable intake	ukb-b-1996	435435	rs12203592	6	396321	T	C	-0.0102862	0.00169411	0.219338	1.29999e-09	3.6234e-05	16.7532
Salad / raw vegetable intake	ukb-b-1996	435435	rs3095337	6	30737591	C	G	-0.0126218	0.00176637	0.203909	8.99912e-13	5.17216e-05	23.9144
Salad / raw vegetable intake	ukb-b-1996	435435	rs75248709	6	92348945	T	C	-0.0197339	0.00352774	0.045947	2.19999e-08	3.41417e-05	15.7858
Salad / raw vegetable intake	ukb-b-1996	435435	rs57221424	7	35215670	G	C	0.00894101	0.00153327	0.321733	5.49997e-09	3.48899e-05	16.1317
Salad / raw vegetable intake	ukb-b-1996	435435	rs62461186	7	77730153	C	A	-0.0113438	0.00185732	0.179827	1e-09	3.79584e-05	17.5505
Salad / raw vegetable intake	ukb-b-1996	435435	rs790561	8	64618026	G	A	0.012474	0.00156199	0.704134	1.39991e-15	6.48324e-05	29.9768
Salad / raw vegetable intake	ukb-b-1996	435435	rs7821179	8	83061099	C	G	-0.0108184	0.00197644	0.846577	4.39997e-08	3.04028e-05	14.057
Salad / raw vegetable intake	ukb-b-1996	435435	rs10819082	9	128645617	A	G	-0.00916475	0.00151342	0.66734	1.40001e-09	3.72923e-05	17.2425
Salad / raw vegetable intake	ukb-b-1996	435435	rs6482190	10	22037809	G	A	0.0112719	0.00159025	0.719408	1.39991e-12	5.1295e-05	23.7171
Salad / raw vegetable intake	ukb-b-1996	435435	rs1890012	13	54933682	G	T	-0.0104258	0.00180794	0.19473	8.10009e-09	3.40897e-05	15.7617
Salad / raw vegetable intake	ukb-b-1996	435435	rs12908495	15	97011280	A	C	-0.00935	0.00166573	0.242533	2e-08	3.21209e-05	14.8514
Salad / raw vegetable intake	ukb-b-1996	435435	rs1052352	16	31195279	T	C	0.00816444	0.00142564	0.52355	1e-08	3.32551e-05	15.3758
Salad / raw vegetable intake	ukb-b-1996	435435	rs34186148	17	43854655	C	G	-0.00805142	0.0014749	0.370054	4.79999e-08	3.02234e-05	13.974
Salad / raw vegetable intake	ukb-b-1996	435435	rs4291983	18	38106410	A	C	-0.00839985	0.00142481	0.517576	3.69999e-09	3.52351e-05	16.2913
Tea intake	ukb-b-1996	435435	rs8130508	21	19049865	A	G	0.0087404	0.00157797	0.289686	2.99999e-08	3.14391e-05	14.5361
Tea intake	ukb-b-6066	447485	rs11587444	1	150722844	G	A	0.0140328	0.00217078	0.393464	1e-10	9.39897e-05	43.4597
Tea intake	ukb-b-6066	447485	rs11164870	1	93552187	G	C	-0.0119604	0.00218232	0.604574	4.20001e-08	6.83968e-05	31.625
Tea intake	ukb-b-6066	447485	rs56188862	1	174189269	C	T	-0.0157568	0.0021747	0.387454	4.30031e-13	0.000117849	54.4931
Tea intake	ukb-b-6066	447485	rs1156588	2	58515375	G	A	-0.015454	0.00260325	0.210071	2.90001e-09	7.92622e-05	36.6493
Tea intake	ukb-b-6066	447485	rs57462170	3	50239803	A	G	0.0191505	0.00340563	0.108773	1.89998e-08	7.11049e-05	32.8773
Tea intake	ukb-b-6066	447485	rs2117137	3	89525505	G	A	0.0129948	0.0021557	0.405148	1.7e-09	8.13939e-05	37.635
Tea intake	ukb-b-6066	447485	rs1481012	4	89039082	G	A	-0.0262435	0.00335608	0.112209	5.30029e-15	0.000137218	63.4507
Tea intake	ukb-b-6066	447485	rs34619	5	60465365	A	G	0.0117117	0.0021375	0.430905	4.30002e-08	6.72723e-05	31.105
Tea intake	ukb-b-6066	447485	rs72797284	5	152031650	G	A	-0.0171147	0.00238353	0.270797	7.00003e-13	0.000115681	53.4905
Tea intake	ukb-b-6066	447485	rs7757102	6	137222671	G	A	-0.0118039	0.00213302	0.555426	3.09999e-08	6.881e-05	31.8161
Tea intake	ukb-b-6066	447485	rs2478875	6	51283110	G	A	0.0218943	0.00261129	0.208758	5.10035e-17	0.00015836	73.2282
Tea intake	ukb-b-6066	447485	rs149805207	6	137095269	G	A	-0.0719337	0.0125823	0.008538	1.09999e-08	8.76046e-05	40.507
Tea intake	ukb-b-6066	447485	rs4410790	7	17284577	C	T	0.0405506	0.00219507	0.631224	3.40017e-76	0.000765545	354.216
Tea intake	ukb-b-6066	447485	rs17685	7	75616105	A	G	0.0230655	0.00236195	0.277512	1.59993e-22	0.000213338	98.6566
Tea intake	ukb-b-6066	447485	rs141071726	7	17558580	A	G	0.0407321	0.00681204	0.026713	2.19999e-09	8.62715e-05	39.8905
Tea intake	ukb-b-6066	447485	rs9648476	7	39293033	A	G	0.0125013	0.00218542	0.622954	1.09999e-08	7.3416e-05	33.9459
Tea intake	ukb-b-6066	447485	rs713598	7	141673345	G	C	0.0133969	0.00215659	0.402254	5.19996e-10	8.63089e-05	39.9079
Tea intake	ukb-b-6066	447485	rs13282783	8	22088975	T	C	-0.0135837	0.00235432	0.285899	7.90005e-09	7.53422e-05	34.8366
Tea intake	ukb-b-6066	447485	rs56348300	9	7054124	G	C	0.0158824	0.00273191	0.184619	6.1e-09	7.5945e-05	35.1154
Tea intake	ukb-b-6066	447485	rs10764990	10	129152608	A	G	-0.0121906	0.00216898	0.607155	1.89998e-08	7.08926e-05	32.7791
Tea intake	ukb-b-6066	447485	rs10752269	10	12692902	A	G	-0.0128727	0.00211975	0.506082	1.29999e-09	8.28409e-05	38.3042
Tea intake	ukb-b-6066	447485	rs2351187	10	86850616	A	G	0.0129023	0.0022823	0.318935	1.6e-08	7.23194e-05	33.4389
Tea intake	ukb-b-6066	447485	rs17245213	11	1679769	A	G	-0.0146481	0.00260905	0.208046	2e-08	7.07053e-05	32.6925
Tea intake	ukb-b-6066	447485	rs10741694	11	16286183	C	T	0.0150037	0.00219355	0.627915	7.89951e-12	0.000105189	48.6386
Tea intake	ukb-b-6066	447485	rs1453548	11	59192089	A	T	-0.0133414	0.00224973	0.664929	2.99999e-09	7.93131e-05	36.6728
Tea intake	ukb-b-6066	447485	rs977474	12	11284772	T	C	0.0217813	0.00285559	0.833746	2.39994e-14	0.000131524	60.8171
Tea intake	ukb-b-6066	447485	rs2783129	13	80168720	G	C	-0.0117331	0.00213314	0.484878	3.79997e-08	6.87699e-05	31.7975
Tea intake	ukb-b-6066	447485	rs17576658	13	100272019	A	G	-0.0134812	0.00245655	0.247081	4.09996e-08	6.76199e-05	31.2658
Tea intake	ukb-b-6066	447485	rs6829	13	111531264	T	C	-0.0119163	0.00216546	0.596155	3.69999e-08	6.83733e-05	31.6142
Tea intake	ukb-b-6066	447485	rs2645929	13	56444529	G	A	-0.0149842	0.0027166	0.813066	3.50002e-08	6.82513e-05	31.5578
Tea intake	ukb-b-6066	447485	rs12591786	15	60902512	T	C	-0.0184399	0.00294243	0.158804	3.69999e-10	9.0846e-05	42.0059
Tea intake	ukb-b-6066	447485	rs2472297	15	75027880	T	C	0.0533453	0.00240098	0.262049	2.30144e-109	0.00110061	509.42
Tea intake	ukb-b-6066	447485	rs9937354	16	53799847	A	G	-0.0140923	0.0021433	0.424074	4.90004e-11	9.70068e-05	44.8549
Tea intake	ukb-b-6066	447485	rs9302428	16	24717600	G	C	0.0122457	0.00220122	0.635799	2.59998e-08	6.94478e-05	32.111
Tea intake	ukb-b-6066	447485	rs2279844	17	40819809	A	G	-0.0119879	0.00218318	0.379343	4e-08	6.76706e-05	31.2892
Tea intake	ukb-b-6066	447485	rs4808193	19	19410622	C	T	0.0151149	0.0022472	0.335324	1.69981e-11	0.000101839	47.0896
Tea intake	ukb-b-6066	447485	rs57631352	19	4338173	G	A	-0.0131035	0.00232117	0.296859	1.7e-08	7.16799e-05	33.1431
Tea intake	ukb-b-6066	447485	rs2273447	20	62900120	T	A	0.0174715	0.00263421	0.203788	3.29989e-11	9.90599e-05	45.8043
Tea intake	ukb-b-6066	447485	rs4817505	21	34343828	C	T	0.015068	0.0021746	0.38998	4.19952e-12	0.000108026	49.9505
Tea intake	ukb-b-6066	447485	rs132904	22	41798896	C	G	0.0166007	0.00255257	0.778651	7.8001e-11	9.49955e-05	43.9248
Water intake	ukb-b-6066	447485	rs9624470	22	24820268	A	G	0.0252071	0.00215485	0.580054	1.29987e-31	0.000309555	143.165
Water intake	ukb-b-14898	427588	rs34967813	1	237841390	G	A	-0.0120553	0.00195555	0.311025	7.10003e-10	6.22852e-05	28.799
Water intake	ukb-b-14898	427588	rs2305813	1	150981267	C	G	-0.019115	0.00276856	0.123354	5.00035e-12	7.90235e-05	36.5389
Water intake	ukb-b-14898	427588	rs782221	1	72924057	T	C	-0.0127104	0.00226176	0.200429	1.89998e-08	5.17805e-05	23.9416
Water intake	ukb-b-14898	427588	rs182050989	1	27262545	T	C	0.030528	0.00547389	0.02835	2.39999e-08	5.1344e-05	23.7398
Water intake	ukb-b-14898	427588	rs11890994	2	117642600	T	A	0.0110947	0.00187936	0.371683	3.59998e-09	5.74927e-05	26.5829
Water intake	ukb-b-14898	427588	rs2198234	2	104159202	T	G	0.0116702	0.00181594	0.528757	1.29999e-10	6.78715e-05	31.3821
Water intake	ukb-b-14898	427588	rs11125629	2	24732568	G	A	0.0108674	0.00182295	0.546761	2.5e-09	5.85337e-05	27.0643
Water intake	ukb-b-14898	427588	rs9830293	3	52147485	G	A	0.0190823	0.00347478	0.073462	4e-08	4.95698e-05	22.9194
Water intake	ukb-b-14898	427588	rs7626335	3	71575177	C	A	0.0107689	0.00193268	0.668446	2.5e-08	5.14036e-05	23.7674
Water intake	ukb-b-14898	427588	rs6844845	4	24206877	G	A	-0.021514	0.0038941	0.057487	3.29997e-08	5.01567e-05	23.1908
Water intake	ukb-b-14898	427588	rs6835325	4	46746220	G	T	-0.0118651	0.00197817	0.30096	2e-09	5.92357e-05	27.3889
Water intake	ukb-b-14898	427588	rs67174962	5	164760067	A	G	-0.0122645	0.00215662	0.232324	1.29999e-08	5.3654e-05	24.8079
Water intake	ukb-b-14898	427588	rs6905712	6	165246071	A	T	0.0110877	0.00192816	0.664977	8.9e-09	5.47765e-05	25.327
Water intake	ukb-b-14898	427588	rs2274156	6	33857564	T	C	-0.011485	0.00207059	0.258771	2.90001e-08	5.06011e-05	23.3963
Water intake	ukb-b-14898	427588	rs6957745	7	73056750	C	T	-0.015292	0.00226217	0.202686	1.39991e-11	7.55808e-05	34.947
Water intake	ukb-b-14898	427588	rs3808058	7	127668071	T	C	0.0183317	0.00281615	0.117807	7.50067e-11	6.98506e-05	32.2973
Water intake	ukb-b-14898	427588	rs4410790	7	17284577	C	T	-0.0308714	0.00187689	0.629877	8.60003e-61	0.00044437	205.543
Water intake	ukb-b-14898	427588	rs10954732	7	75611149	A	G	0.0106197	0.00192806	0.671297	3.59998e-08	4.97706e-05	23.0123
Water intake	ukb-b-14898	427588	rs2656285	8	4117538	C	T	0.0122418	0.00200721	0.709918	1.09999e-09	6.17234e-05	28.5392
Water intake	ukb-b-14898	427588	rs9414686	9	141019422	T	C	0.0147596	0.00240632	0.178007	8.60003e-10	6.37506e-05	29.4766
Water intake	ukb-b-14898	427588	rs10758255	9	34370020	A	T	-0.0107871	0.00186047	0.609855	6.69993e-09	5.53722e-05	25.6024
Water intake	ukb-b-14898	427588	rs11140831	9	87647454	G	A	-0.0123822	0.00183612	0.514151	1.50003e-11	7.6598e-05	35.4174
Water intake	ukb-b-14898	427588	rs35028442	9	115207868	C	G	0.0164243	0.00268796	0.137272	9.90011e-10	6.38939e-05	29.5429
Water intake	ukb-b-14898	427588	rs11012726	10	21797272	C	T	-0.0122411	0.00197942	0.307334	6.19998e-10	6.37978e-05	29.4984
Water intake	ukb-b-14898	427588	rs3763874	11	9546587	A	G	0.0163297	0.00183963	0.41763	6.90081e-19	0.000129711	59.9789
Water intake	ukb-b-14898	427588	rs7124005	11	131658253	T	C	0.0103665	0.00186038	0.415348	2.5e-08	5.2192e-05	24.1319
Water intake	ukb-b-14898	427588	rs2229357	12	57843711	A	G	-0.0122056	0.00211503	0.240393	7.90005e-09	5.44075e-05	25.1564
Water intake	ukb-b-14898	427588	rs34940743	14	80102233	G	A	-0.0103922	0.00189846	0.346783	4.39997e-08	4.89283e-05	22.6228
Water intake	ukb-b-14898	427588	rs146394874	14	33360641	A	C	0.0261419	0.00421977	0.049323	5.80003e-10	6.40895e-05	29.6333
Water intake	ukb-b-14898	427588	rs1963510	14	98647033	G	A	0.0133068	0.0018195	0.458107	2.60016e-13	8.79139e-05	40.6501
Water intake	ukb-b-14898	427588	rs4603502	15	47874654	C	T	-0.0130724	0.00199292	0.292378	5.40008e-11	7.07109e-05	32.6951
Water intake	ukb-b-14898	427588	rs2472297	15	75027880	T	C	-0.0334187	0.00205714	0.26061	2.39994e-59	0.000430401	199.079
Water intake	ukb-b-14898	427588	rs8054636	16	19246136	C	T	-0.0103313	0.00185114	0.537476	2.39999e-08	5.30681e-05	24.537
Water intake	ukb-b-14898	427588	rs2289292	16	30097630	T	C	-0.012769	0.001927	0.334337	3.40017e-11	7.25743e-05	33.5567
Water intake	ukb-b-14898	427588	rs1421085	16	53800954	C	T	0.01201	0.00184584	0.403711	7.70016e-11	6.94454e-05	32.1099
Water intake	ukb-b-14898	427588	rs2435200	17	44071851	A	G	0.0112139	0.0018384	0.412694	1.09999e-09	6.09587e-05	28.1856
Water intake	ukb-b-14898	427588	rs4239466	18	52612778	C	A	0.0106426	0.00189646	0.391897	2e-08	5.39852e-05	24.9611
Water intake	ukb-b-14898	427588	rs9957088	18	28509237	T	C	-0.0118296	0.00208716	0.253192	1.40001e-08	5.29211e-05	24.4691
Water intake	ukb-b-14898	427588	rs429358	19	45411941	C	T	0.0166809	0.00250899	0.154368	2.99985e-11	7.26453e-05	33.5896
Water intake	ukb-b-14898	427588	rs56100328	20	45939264	G	A	-0.0175542	0.00321669	0.090196	4.79999e-08	5.0574e-05	23.3838
Water intake	ukb-b-14898	427588	rs3746410	20	34190870	G	A	0.0168391	0.00225025	0.20396	7.29962e-14	9.20763e-05	42.5748
GWAS genome-wide association studies, ID identification, CHR chromosome, POS position, SNPs single nucleotide polymorphisms, SE standard error, IV instrumental variable, EA effect allele, OA other allele, EAF effective allele frequency.

## Sheet: Table S2
Table S2 The Mendelian randomization (MR) study on dietary intake and epilepsy.
Exposure	Outcome	Method	SNPs	Beta	SE	p value	OR	Lower95% CI	Uper95% CI
Alcohol intake	Epilepsy	MR Egger	96	-0.295612	0.129108	0.0242794	0.744076	0.577721	0.958333
		Weighted median	96	-0.313972	0.123132	0.0107761	0.730539	0.573894	0.929942
		Inverse variance weighted	96	-0.106343	0.076336	0.163591	0.899116	0.774172	1.04423
		Simple mode	96	-0.253796	0.333486	0.44852	0.77585	0.40356	1.49158
		Weighted mode	96	-0.315494	0.117228	0.00841129	0.729428	0.57969	0.917845
Beef intake	Epilepsy	MR Egger	14	-3.91953	3.76169	0.317968	0.0198505	1.24669e-05	31.6071
		Weighted median	14	-0.473098	0.758871	0.533006	0.623069	0.14079	2.7574
		Inverse variance weighted	14	0.0258219	0.642015	0.967918	1.02616	0.291555	3.61168
		Simple mode	14	-1.36191	1.39952	0.348249	0.25617	0.0164905	3.97945
		Weighted mode	14	-1.50308	1.2229	0.240813	0.222444	0.0202428	2.44439
Bread intake	Epilepsy	MR Egger	30	0.0110844	1.3048	0.993282	1.01115	0.0783685	13.0463
		Weighted median	30	0.0443219	0.378184	0.906704	1.04532	0.498117	2.19364
		Inverse variance weighted	30	-0.096063	0.273484	0.725396	0.908407	0.531479	1.55265
		Simple mode	30	0.659013	0.787962	0.409796	1.93288	0.412552	9.05591
		Weighted mode	30	0.147286	0.576762	0.800242	1.15869	0.374125	3.58852
Cereal intake	Epilepsy	MR Egger	38	1.18243	1.09724	0.28836	3.2623	0.379785	28.0228
		Weighted median	38	0.208413	0.349658	0.551143	1.23172	0.620695	2.44426
		Inverse variance weighted	38	0.115229	0.244842	0.637908	1.12213	0.694432	1.81325
		Simple mode	38	0.365163	0.786432	0.645133	1.44075	0.308435	6.72997
		Weighted mode	38	0.382922	0.73115	0.603593	1.46656	0.349892	6.14706
Cheese intake	Epilepsy	MR Egger	61	-1.15804	0.706624	0.106569	0.3141	0.078628	1.25475
		Weighted median	61	-0.166677	0.257823	0.517969	0.846473	0.510681	1.40306
		Inverse variance weighted	61	-0.099355	0.173704	0.567337	0.905421	0.644155	1.27266
		Simple mode	61	-0.0504487	0.560478	0.928579	0.950803	0.316958	2.85219
		Weighted mode	61	-0.148464	0.451527	0.743449	0.862031	0.355775	2.08867
Coffee intake	Epilepsy	MR Egger	38	-0.144926	0.546561	0.792399	0.865086	0.296358	2.52523
		Weighted median	38	-0.264705	0.352267	0.452393	0.767433	0.384755	1.53072
		Inverse variance weighted	38	-0.0460971	0.260144	0.859352	0.954949	0.573511	1.59008
		Simple mode	38	0.170668	0.698832	0.808411	1.1861	0.301483	4.66636
		Weighted mode	38	-0.361577	0.361953	0.324303	0.696577	0.342664	1.41602
Cooked vegetable intake	Epilepsy	MR Egger	17	-9.48627	5.62967	0.112664	7.58864e-05	1.22488e-09	4.70148
		Weighted median	17	-0.500275	0.677675	0.460379	0.606364	0.160652	2.28866
		Inverse variance weighted	17	0.158285	0.547201	0.77238	1.1715	0.400826	3.42396
		Simple mode	17	-1.08582	1.27014	0.405235	0.337623	0.028007	4.07004
		Weighted mode	17	-1.27863	1.14721	0.281504	0.278419	0.0293883	2.63769
Dried fruit intake	Epilepsy	MR Egger	41	-0.587095	1.21887	0.632731	0.55594	0.0509926	6.06106
		Weighted median	41	-0.0851424	0.373626	0.819738	0.918382	0.441557	1.91012
		Inverse variance weighted	41	0.0848126	0.263553	0.7476	1.08851	0.649371	1.82463
		Simple mode	41	-0.022093	0.815516	0.978522	0.978149	0.197799	4.83711
		Weighted mode	41	-0.647324	0.822833	0.436093	0.523445	0.104342	2.62591
Fresh fruit intake	Epilepsy	MR Egger	53	-0.0224588	1.16102	0.984642	0.977792	0.100455	9.51749
		Weighted median	53	0.24339	0.494659	0.622695	1.27557	0.483771	3.3633
		Inverse variance weighted	53	0.23858	0.329178	0.468591	1.26945	0.665904	2.42
		Simple mode	53	-1.72677	1.15943	0.14244	0.177858	0.0183295	1.72582
		Weighted mode	53	-0.562318	0.816863	0.494269	0.569887	0.114937	2.82564
Lamb/mutton intake	Epilepsy	MR Egger	31	-2.44964	1.64005	0.146071	0.0863246	0.00346817	2.14867
		Weighted median	31	-0.404069	0.559638	0.470284	0.667598	0.222916	1.99935
		Inverse variance weighted	31	-0.248866	0.391731	0.525234	0.779684	0.361802	1.68022
		Simple mode	31	0.227299	1.24468	0.856328	1.25521	0.10945	14.395
		Weighted mode	31	-1.56486	1.00985	0.131726	0.209117	0.0288924	1.51354
Non-oily fish intake	Epilepsy	MR Egger	11	-5.57892	2.66787	0.0660596	0.00377663	2.02381e-05	0.704757
		Weighted median	11	-1.29453	0.687084	0.059553	0.274028	0.071275	1.05354
		Inverse variance weighted	11	-1.26889	0.534149	0.0175237	0.281144	0.0986851	0.800951
		Simple mode	11	-1.32585	1.09339	0.253147	0.265576	0.0311516	2.26412
		Weighted mode	11	-1.34555	0.89801	0.164923	0.260396	0.0447953	1.51368
Oily fish intake	Epilepsy	MR Egger	61	-1.32419	0.857512	0.127882	0.266018	0.049543	1.42837
		Weighted median	61	-0.0530583	0.281346	0.850416	0.948325	0.546349	1.64605
		Inverse variance weighted	61	0.0153483	0.204668	0.940222	1.01547	0.679906	1.51664
		Simple mode	61	0.225997	0.660029	0.733243	1.25357	0.343812	4.57064
		Weighted mode	61	0.0519536	0.630044	0.934555	1.05333	0.306379	3.62133
Pork intake	Epilepsy	MR Egger	14	-2.26273	3.20269	0.493363	0.104066	0.000195489	55.3985
		Weighted median	14	-1.23312	0.725617	0.0892415	0.291381	0.0702756	1.20815
		Inverse variance weighted	14	-0.520723	0.527692	0.323744	0.594091	0.21119	1.67122
		Simple mode	14	-1.40949	1.20934	0.264755	0.244267	0.022827	2.61384
		Weighted mode	14	-1.5253	1.14374	0.205228	0.217556	0.0231209	2.0471
Poultry intake	Epilepsy	MR Egger	7	-14.3794	19.4351	0.492636	5.69006e-07	1.62776e-23	19890437963
		Weighted median	7	-0.0542078	0.866418	0.950113	0.947235	0.173359	5.17569
		Inverse variance weighted	7	-0.253406	0.676863	0.708119	0.776153	0.205963	2.92485
		Simple mode	7	0.296802	1.17554	0.809097	1.34555	0.134355	13.4755
		Weighted mode	7	0.296802	1.16922	0.80809	1.34555	0.136031	13.3095
Processed meat intake	Epilepsy	MR Egger	23	-1.9542	2.32756	0.410593	0.141677	0.00147925	13.5694
		Weighted median	23	-0.454611	0.460726	0.323777	0.634695	0.257269	1.56582
		Inverse variance weighted	23	-0.0804266	0.43116	0.852025	0.922723	0.396333	2.14824
		Simple mode	23	-0.257388	0.832007	0.759961	0.773069	0.151356	3.94854
		Weighted mode	23	-0.464543	0.69052	0.508115	0.628422	0.162356	2.43239
Salad / raw vegetable intake	Epilepsy	MR Egger	19	-0.444593	2.51378	0.861706	0.641085	0.0046467	88.4478
		Weighted median	19	0.00085308	0.797272	0.999146	1.00085	0.209758	4.77554
		Inverse variance weighted	19	0.0354239	0.528441	0.946554	1.03606	0.367762	2.91879
		Simple mode	19	0.383647	1.35468	0.780253	1.46763	0.103155	20.8804
		Weighted mode	19	-0.551853	1.28544	0.672791	0.575882	0.0463605	7.15351
Tea intake	Epilepsy	MR Egger	39	0.0327729	0.551449	0.952929	1.03332	0.350614	3.04534
		Weighted median	39	-0.0436038	0.307709	0.887314	0.957333	0.523764	1.74981
		Inverse variance weighted	39	0.270297	0.236085	0.252246	1.31035	0.824952	2.08136
		Simple mode	39	0.875943	0.628482	0.171493	2.40114	0.700556	8.22985
		Weighted mode	39	-0.0611518	0.322553	0.850642	0.94068	0.499896	1.77013
Water intake	Epilepsy	MR Egger	41	0.961114	0.688999	0.170927	2.61461	0.677515	10.0901
		Weighted median	41	0.205942	0.356472	0.56345	1.22868	0.610949	2.47101
		Inverse variance weighted	41	-0.014299	0.235408	0.951565	0.985803	0.62145	1.56377
		Simple mode	41	-0.508786	0.598194	0.40009	0.601225	0.186142	1.94191
		Weighted mode	41	0.331914	0.412069	0.425305	1.39363	0.621424	3.12542
MR Mendelian randomization, SNPs single nucleotide polymorphisms, SE standard error, CI Confidence interval, OR odds ratio.

## Sheet: Table S3
Table S3 The Bayesian Weighted Mendelian Randomization (BWMR) study for dietary intake on epilepsy.
Exposure	Beta	OR	lower95%CI	upper95%CI	p value
Alcohol intake frequency	-0.0928324	0.911346	0.777562	1.06815	0.251762
Beef intake	0.275732	1.31749	0.462882	3.74996	0.605393
Bread intake	-0.178495	0.836528	0.488156	1.43352	0.515998
Cereal intake	0.0750726	1.07796	0.676218	1.71839	0.752348
Cheese intake	-0.0504279	0.950822	0.677924	1.33358	0.770157
Coffee intake	0.00680386	1.00683	0.594554	1.70498	0.979802
Cooked vegetable intake	0.174057	1.19012	0.386734	3.66245	0.761513
Dried fruit intake	0.0986547	1.10369	0.657595	1.85239	0.708838
Fresh fruit intake	0.237578	1.26817	0.656629	2.44927	0.479288
Lambmutton intake	-0.322115	0.724615	0.320044	1.64061	0.439766
Non-oily fish intake	-1.28387	0.276962	0.0942242	0.8141	0.0196021
oily fish intake	-0.0583647	0.943306	0.625175	1.42332	0.780943
pork intake	-0.532559	0.587101	0.20227	1.70409	0.327302
Poultry intake	0.00029711	1.0003	0.281963	3.54867	0.999633
Processed meat intake	-0.0800125	0.923105	0.380242	2.241	0.859652
Salad/raw vegetable intake	0.283108	1.32725	0.495558	3.55476	0.573272
Tea intake	0.253251	1.28821	0.826702	2.00735	0.263116
Water intake	-0.0132007	0.986886	0.615997	1.58108	0.956221
BWMR Bayesian Weighted Mendelian Randomization, OR odds ratio, GWAS genome-wide association studies,ID identification

## Sheet: Table S4
Table S4 Cochran’s Q tests on dietary intake and epilepsy.
Exposure	Method	Q	Q_df	Q_pval
Alcohol intake frequency.	MR Egger	92.3355	94	0.529258
Alcohol intake frequency.	Inverse variance weighted	95.628	95	0.462626
exposure	method	Q	Q_df	Q_pval
Beef intake	MR Egger	18.8983	12	0.0910131
Beef intake	Inverse variance weighted	20.6821	13	0.0794588
exposure	method	Q	Q_df	Q_pval
Bread intake	MR Egger	30.2875	28	0.34961
Bread intake	Inverse variance weighted	30.2951	29	0.399382
exposure	method	Q	Q_df	Q_pval
Cereal intake	MR Egger	27.4032	36	0.847778
Cereal intake	Inverse variance weighted	28.3988	37	0.843922
exposure	method	Q	Q_df	Q_pval
Cheese intake	MR Egger	45.6177	59	0.899215
Cheese intake	Inverse variance weighted	48.0068	60	0.867722
exposure	method	Q	Q_df	Q_pval
Coffee intake	MR Egger	52.0678	36	0.0405556
Coffee intake	Inverse variance weighted	52.1294	37	0.0506036
exposure	method	Q	Q_df	Q_pval
Cooked vegetable intake	MR Egger	18.5816	15	0.233325
Cooked vegetable intake	Inverse variance weighted	22.2481	16	0.135358
exposure	method	Q	Q_df	Q_pval
Dried fruit intake	MR Egger	32.699	39	0.75153
Dried fruit intake	Inverse variance weighted	33.0178	40	0.775045
exposure	method	Q	Q_df	Q_pval
Fresh fruit intake	MR Egger	59.4628	51	0.194668
Fresh fruit intake	Inverse variance weighted	59.527	52	0.220685
exposure	method	Q	Q_df	Q_pval
Lamb/mutton intake	MR Egger	32.0515	29	0.317619
Lamb/mutton intake	Inverse variance weighted	34.1583	30	0.274548
exposure	method	Q	Q_df	Q_pval
Non-oily fish intake	MR Egger	5.57166	9	0.781904
Non-oily fish intake	Inverse variance weighted	8.2906	10	0.600474
exposure	method	Q	Q_df	Q_pval
Oily fish intake	MR Egger	66.8452	59	0.225653
Oily fish intake	Inverse variance weighted	69.7723	60	0.181962
exposure	method	Q	Q_df	Q_pval
Pork intake	MR Egger	10.3028	12	0.589416
Pork intake	Inverse variance weighted	10.6069	13	0.643712
exposure	method	Q	Q_df	Q_pval
Poultry intake	MR Egger	4.33858	5	0.501767
Poultry intake	Inverse variance weighted	4.8675	6	0.560917
exposure	method	Q	Q_df	Q_pval
Processed meat intake	MR Egger	42.7663	21	0.00336646
Processed meat intake	Inverse variance weighted	44.1337	22	0.00341253
exposure	method	Q	Q_df	Q_pval
Salad / raw vegetable intake	MR Egger	16.8712	17	0.463122
Salad / raw vegetable intake	Inverse variance weighted	16.9094	18	0.529343
exposure	method	Q	Q_df	Q_pval
Tea intake	MR Egger	65.5983	37	0.00258839
Tea intake	Inverse variance weighted	66.0029	38	0.00323727
exposure	method	Q	Q_df	Q_pval
Water intake	MR Egger	37.6056	39	0.533476

## Sheet: Table S5
Table S5 The MR-Egger intercept test showed the horizontal pleiotropy.
Exposure ID	Outcome ID	Exposure	Egger_intercept	SE	pvalue
ukb-b-5779	ebi-a-GCST90018840	Alcohol intake frequency	0.00679717	0.00374597	0.0727859
ukb-b-2862	ebi-a-GCST90018840	Beef intake	0.0483857	0.0454633	0.308149
ukb-b-11348	ebi-a-GCST90018840	Bread intake	-0.00154277	0.0183551	0.933614
ukb-b-15926	ebi-a-GCST90018840	Cereal intake	-0.015531	0.0155655	0.325042
ukb-b-1489	ebi-a-GCST90018840	Cheese intake	0.0185079	0.011974	0.127533
ukb-b-5237	ebi-a-GCST90018840	Coffee intake	0.0018056	0.0087478	0.837637
ukb-b-8089	ebi-a-GCST90018840	Cooked vegetable intake	0.0994528	0.0578072	0.105912
ukb-b-16576	ebi-a-GCST90018840	Dried fruit intake	0.00832065	0.0147369	0.575571
ukb-b-3881	ebi-a-GCST90018840	Fresh fruit intake	0.00248616	0.0105953	0.815422
ukb-b-14179	ebi-a-GCST90018840	Lamb/mutton intake	0.024329	0.0176211	0.177929
ukb-b-17627	ebi-a-GCST90018840	Non-oily fish intake	0.0524131	0.0317863	0.133564
ukb-b-2209	ebi-a-GCST90018840	Oily fish intake	0.0197324	0.0122762	0.113314
ukb-b-5640	ebi-a-GCST90018840	Pork intake	0.0181463	0.0329062	0.591442
ukb-b-8006	ebi-a-GCST90018840	Poultry intake	0.153057	0.210455	0.499674
ukb-b-6324	ebi-a-GCST90018840	Processed meat intake	0.028099	0.0342906	0.42174
ukb-b-1996	ebi-a-GCST90018840	Salad / raw vegetable intake	0.00516736	0.026456	0.847459
ukb-b-6066	ebi-a-GCST90018840	Tea intake	0.00495459	0.0103712	0.635656
ukb-b-14898	ebi-a-GCST90018840	Water intake	-0.0152503	0.010124	0.140036
ID identification, SE standard error

## Sheet: Table S6
Table S6 Result of leave-one-out analyses
Exposure	Outcome	Samplesize	SNP	Beta	SE	p-value
Alcohol intake frequency.	Epilepsy	458310	rs10188314	-0.0980903	0.0763381	0.198811
Alcohol intake frequency.	Epilepsy	458310	rs10792669	-0.105227	0.076942	0.171433
Alcohol intake frequency.	Epilepsy	458310	rs11039429	-0.106345	0.077096	0.167775
Alcohol intake frequency.	Epilepsy	458310	rs11223617	-0.102058	0.0770112	0.185094
Alcohol intake frequency.	Epilepsy	458310	rs11700855	-0.0953637	0.0764476	0.212237
Alcohol intake frequency.	Epilepsy	458310	rs11750777	-0.1048	0.0768095	0.172436
Alcohol intake frequency.	Epilepsy	458310	rs117799466	-0.108268	0.0767539	0.158367
Alcohol intake frequency.	Epilepsy	458310	rs11787216	-0.120075	0.0764024	0.116039
Alcohol intake frequency.	Epilepsy	458310	rs11940694	-0.13346	0.0774333	0.0847901
Alcohol intake frequency.	Epilepsy	458310	rs12153855	-0.104499	0.0767612	0.173401
Alcohol intake frequency.	Epilepsy	458310	rs1228589	-0.11306	0.0764068	0.138952
Alcohol intake frequency.	Epilepsy	458310	rs1229984	0.0158716	0.094925	0.867211
Alcohol intake frequency.	Epilepsy	458310	rs12312693	-0.111039	0.0766666	0.147524
Alcohol intake frequency.	Epilepsy	458310	rs13102973	-0.116957	0.0763451	0.125535
Alcohol intake frequency.	Epilepsy	458310	rs13135092	-0.107562	0.0768139	0.161427
Alcohol intake frequency.	Epilepsy	458310	rs13178443	-0.110203	0.0767543	0.151061
Alcohol intake frequency.	Epilepsy	458310	rs13390019	-0.106544	0.0769093	0.165954
Alcohol intake frequency.	Epilepsy	458310	rs1421085	-0.0986746	0.0763749	0.196365
Alcohol intake frequency.	Epilepsy	458310	rs1515591	-0.106108	0.0769311	0.167815
Alcohol intake frequency.	Epilepsy	458310	rs1666658	-0.110059	0.0767085	0.151352
Alcohol intake frequency.	Epilepsy	458310	rs17662759	-0.111264	0.0764862	0.145755
Alcohol intake frequency.	Epilepsy	458310	rs17690703	-0.105185	0.0768991	0.171365
Alcohol intake frequency.	Epilepsy	458310	rs186347	-0.102781	0.076802	0.18081
Alcohol intake frequency.	Epilepsy	458310	rs1893659	-0.113146	0.0768344	0.140861
Alcohol intake frequency.	Epilepsy	458310	rs1937522	-0.107999	0.0769166	0.160287
Alcohol intake frequency.	Epilepsy	458310	rs1991083	-0.0983441	0.0763001	0.197429
Alcohol intake frequency.	Epilepsy	458310	rs2043677	-0.104732	0.0765799	0.171431
Alcohol intake frequency.	Epilepsy	458310	rs2159935	-0.102659	0.0768485	0.181594
Alcohol intake frequency.	Epilepsy	458310	rs2160935	-0.103799	0.0768232	0.176651
Alcohol intake frequency.	Epilepsy	458310	rs2244598	-0.110337	0.0767285	0.150429
Alcohol intake frequency.	Epilepsy	458310	rs2411453	-0.0967125	0.0772338	0.210496
Alcohol intake frequency.	Epilepsy	458310	rs2535911	-0.104877	0.0769123	0.172698
Alcohol intake frequency.	Epilepsy	458310	rs2622167	-0.107425	0.0769069	0.162467
Alcohol intake frequency.	Epilepsy	458310	rs262240	-0.113331	0.0762782	0.137343
Alcohol intake frequency.	Epilepsy	458310	rs2717063	-0.105923	0.0770286	0.169097
Alcohol intake frequency.	Epilepsy	458310	rs28622224	-0.115677	0.0762907	0.129453
Alcohol intake frequency.	Epilepsy	458310	rs28768122	-0.110118	0.0768092	0.151672
Alcohol intake frequency.	Epilepsy	458310	rs28787109	-0.101662	0.0765112	0.183942
Alcohol intake frequency.	Epilepsy	458310	rs2924321	-0.0988418	0.0763553	0.195494
Alcohol intake frequency.	Epilepsy	458310	rs2977454	-0.11271	0.0766962	0.14168
Alcohol intake frequency.	Epilepsy	458310	rs34440851	-0.102612	0.0768512	0.181811
Alcohol intake frequency.	Epilepsy	458310	rs34473884	-0.116019	0.0763053	0.128395
Alcohol intake frequency.	Epilepsy	458310	rs34631026	-0.0981082	0.0762166	0.198015
Alcohol intake frequency.	Epilepsy	458310	rs34811474	-0.102996	0.0766609	0.179099
Alcohol intake frequency.	Epilepsy	458310	rs35105141	-0.100736	0.0770391	0.191012
Alcohol intake frequency.	Epilepsy	458310	rs362307	-0.107817	0.076944	0.161143
Alcohol intake frequency.	Epilepsy	458310	rs4241258	-0.111635	0.0764967	0.144471
Alcohol intake frequency.	Epilepsy	458310	rs4242715	-0.10902	0.0768056	0.155776
Alcohol intake frequency.	Epilepsy	458310	rs4417025	-0.099341	0.0762165	0.192437
Alcohol intake frequency.	Epilepsy	458310	rs4503294	-0.0939476	0.0762866	0.218133
Alcohol intake frequency.	Epilepsy	458310	rs461599	-0.101088	0.0767474	0.187789
Alcohol intake frequency.	Epilepsy	458310	rs4726481	-0.110437	0.0769105	0.151025
Alcohol intake frequency.	Epilepsy	458310	rs473098	-0.106526	0.0769544	0.166274
Alcohol intake frequency.	Epilepsy	458310	rs489062	-0.114316	0.0762762	0.133949
Alcohol intake frequency.	Epilepsy	458310	rs4916723	-0.103711	0.0771006	0.178581
Alcohol intake frequency.	Epilepsy	458310	rs4940926	-0.104717	0.0767377	0.172375
Alcohol intake frequency.	Epilepsy	458310	rs4968391	-0.108654	0.0768196	0.157243
Alcohol intake frequency.	Epilepsy	458310	rs5022348	-0.121404	0.0763393	0.111764
Alcohol intake frequency.	Epilepsy	458310	rs550942	-0.0999042	0.076339	0.190639
Alcohol intake frequency.	Epilepsy	458310	rs56194430	-0.115911	0.0761951	0.128201
Alcohol intake frequency.	Epilepsy	458310	rs58905411	-0.113724	0.0769713	0.139544
Alcohol intake frequency.	Epilepsy	458310	rs6030200	-0.109245	0.0769262	0.155569
Alcohol intake frequency.	Epilepsy	458310	rs61873510	-0.106485	0.0769354	0.166335
Alcohol intake frequency.	Epilepsy	458310	rs62305780	-0.107133	0.077359	0.166088
Alcohol intake frequency.	Epilepsy	458310	rs62339673	-0.110217	0.0767888	0.151194
Alcohol intake frequency.	Epilepsy	458310	rs62466318	-0.103198	0.0769002	0.179603
Alcohol intake frequency.	Epilepsy	458310	rs650558	-0.111042	0.0767401	0.147899
Alcohol intake frequency.	Epilepsy	458310	rs6727281	-0.107245	0.0769472	0.163393
Alcohol intake frequency.	Epilepsy	458310	rs6943160	-0.107833	0.0766573	0.159521
Alcohol intake frequency.	Epilepsy	458310	rs71651683	-0.108452	0.0766794	0.157256
Alcohol intake frequency.	Epilepsy	458310	rs72769229	-0.105139	0.0768895	0.171499
Alcohol intake frequency.	Epilepsy	458310	rs72787062	-0.100585	0.0765362	0.188772
Alcohol intake frequency.	Epilepsy	458310	rs728538	-0.106675	0.0768978	0.165371
Alcohol intake frequency.	Epilepsy	458310	rs7298932	-0.110183	0.0765253	0.149918
Alcohol intake frequency.	Epilepsy	458310	rs7302200	-0.101451	0.0764573	0.184543
Alcohol intake frequency.	Epilepsy	458310	rs73050128	-0.113708	0.0765256	0.137309
Alcohol intake frequency.	Epilepsy	458310	rs7330939	-0.101054	0.0767985	0.188229
Alcohol intake frequency.	Epilepsy	458310	rs74679146	-0.104975	0.0768373	0.171878
Alcohol intake frequency.	Epilepsy	458310	rs7514579	-0.098108	0.0762568	0.198252
Alcohol intake frequency.	Epilepsy	458310	rs76082653	-0.104753	0.0768352	0.172771
Alcohol intake frequency.	Epilepsy	458310	rs7610856	-0.106525	0.0770009	0.166535
Alcohol intake frequency.	Epilepsy	458310	rs780094	-0.0971708	0.0785117	0.215842
Alcohol intake frequency.	Epilepsy	458310	rs780569	-0.111252	0.07662	0.146503
Alcohol intake frequency.	Epilepsy	458310	rs80292319	-0.116732	0.0762949	0.126013
Alcohol intake frequency.	Epilepsy	458310	rs8043563	-0.111062	0.0769033	0.148688
Alcohol intake frequency.	Epilepsy	458310	rs838145	-0.0995361	0.07637	0.192459
Alcohol intake frequency.	Epilepsy	458310	rs8614	-0.109191	0.0769938	0.156139
Alcohol intake frequency.	Epilepsy	458310	rs9349379	-0.113543	0.0764436	0.137458
Alcohol intake frequency.	Epilepsy	458310	rs9372625	-0.119093	0.0765229	0.119637
Alcohol intake frequency.	Epilepsy	458310	rs9403297	-0.102909	0.0768011	0.180266
Alcohol intake frequency.	Epilepsy	458310	rs9648478	-0.114963	0.0762925	0.131844
Alcohol intake frequency.	Epilepsy	458310	rs9814516	-0.107077	0.0770469	0.164602
Alcohol intake frequency.	Epilepsy	458310	rs9829192	-0.104695	0.0769069	0.173411
Alcohol intake frequency.	Epilepsy	458310	rs9906502	-0.106766	0.0770524	0.165861
Alcohol intake frequency.	Epilepsy	458310	rs9912298	-0.113132	0.0764719	0.139035
Alcohol intake frequency.	Epilepsy	458310	rs9958320	-0.102333	0.0766018	0.181579
Alcohol intake frequency.	Epilepsy	458310	All	-0.106343	0.076336	0.163591
Beef intake	Epilepsy	458310	rs10789340	0.253832	0.676814	0.707631
Beef intake	Epilepsy	458310	rs10959890	-0.156797	0.645648	0.80812
Beef intake	Epilepsy	458310	rs1105388	0.16002	0.672026	0.811791
Beef intake	Epilepsy	458310	rs11165829	0.153094	0.683329	0.822725
Beef intake	Epilepsy	458310	rs11878917	-0.00952066	0.677883	0.988794
Beef intake	Epilepsy	458310	rs132901	0.28355	0.652482	0.663873
Beef intake	Epilepsy	458310	rs1421085	-0.225028	0.673008	0.738107
Beef intake	Epilepsy	458310	rs1470610	0.035161	0.690009	0.95936
Beef intake	Epilepsy	458310	rs429358	0.288548	0.6581	0.661056
Beef intake	Epilepsy	458310	rs4676964	0.0710973	0.703139	0.91946
Beef intake	Epilepsy	458310	rs62169335	-0.187605	0.629596	0.765721
Beef intake	Epilepsy	458310	rs7791463	0.064297	0.688566	0.925603
Beef intake	Epilepsy	458310	rs784251	-0.308299	0.604781	0.610213
Beef intake	Epilepsy	458310	rs79809011	-0.040209	0.664722	0.951765
Beef intake	Epilepsy	458310	All	0.0258219	0.642015	0.967918
Bread intake	Epilepsy	458310	rs10761661	-0.200523	0.271607	0.460343
Bread intake	Epilepsy	458310	rs11060853	-0.0594963	0.281155	0.832408
Bread intake	Epilepsy	458310	rs11183201	-0.0720794	0.287599	0.802104
Bread intake	Epilepsy	458310	rs11628639	-0.0342393	0.271454	0.899627
Bread intake	Epilepsy	458310	rs13016665	-0.117568	0.285121	0.680086
Bread intake	Epilepsy	458310	rs13023099	-0.152053	0.275687	0.581261
Bread intake	Epilepsy	458310	rs1492988	-0.0191602	0.271697	0.94378
Bread intake	Epilepsy	458310	rs17083079	-0.114117	0.277929	0.681366
Bread intake	Epilepsy	458310	rs1940033	-0.136745	0.277434	0.622087
Bread intake	Epilepsy	458310	rs1994315	-0.0715816	0.287333	0.803265
Bread intake	Epilepsy	458310	rs2068650	-0.154547	0.279975	0.580946
Bread intake	Epilepsy	458310	rs2517678	-0.10362	0.28359	0.714822
Bread intake	Epilepsy	458310	rs28406095	-0.00666559	0.27145	0.98041
Bread intake	Epilepsy	458310	rs4665972	-0.0880522	0.284685	0.757096
Bread intake	Epilepsy	458310	rs4984685	-0.138101	0.280687	0.622711
Bread intake	Epilepsy	458310	rs55745436	-0.109618	0.276284	0.691546
Bread intake	Epilepsy	458310	rs596878	-0.139894	0.278088	0.614923
Bread intake	Epilepsy	458310	rs62091167	-0.145893	0.27314	0.59325
Bread intake	Epilepsy	458310	rs656817	-0.120759	0.27954	0.665748
Bread intake	Epilepsy	458310	rs6580721	-0.0646723	0.275304	0.814277
Bread intake	Epilepsy	458310	rs6754311	-0.145025	0.276669	0.60015
Bread intake	Epilepsy	458310	rs73802707	-0.0449313	0.272063	0.868826
Bread intake	Epilepsy	458310	rs75287965	-0.0632342	0.277768	0.819917
Bread intake	Epilepsy	458310	rs7802468	-0.164657	0.294679	0.576319
Bread intake	Epilepsy	458310	rs79436018	-0.0610274	0.279071	0.826899
Bread intake	Epilepsy	458310	rs9323989	-0.0675048	0.279211	0.808959
Bread intake	Epilepsy	458310	rs9529024	-0.098674	0.283841	0.728112
Bread intake	Epilepsy	458310	rs9564268	-0.101239	0.279985	0.71766
Bread intake	Epilepsy	458310	rs9662365	-0.0429013	0.278192	0.877441
Bread intake	Epilepsy	458310	rs9881332	-0.0494872	0.277544	0.858484
Bread intake	Epilepsy	458310	All	-0.096063	0.273484	0.725396
Cereal intake	Epilepsy	458310	rs10057775	0.127799	0.251043	0.610701
Cereal intake	Epilepsy	458310	rs10857964	0.111411	0.24926	0.654898
Cereal intake	Epilepsy	458310	rs11038810	0.113534	0.247102	0.645902
Cereal intake	Epilepsy	458310	rs11097340	0.145737	0.247982	0.556738
Cereal intake	Epilepsy	458310	rs112780312	0.154976	0.24633	0.529258
Cereal intake	Epilepsy	458310	rs11670024	0.0943957	0.247032	0.702374
Cereal intake	Epilepsy	458310	rs11940694	0.0491734	0.2486	0.843201
Cereal intake	Epilepsy	458310	rs12354267	0.0980274	0.247421	0.69196
Cereal intake	Epilepsy	458310	rs13234131	0.106373	0.247876	0.667822
Cereal intake	Epilepsy	458310	rs184643	0.109386	0.247248	0.658191
Cereal intake	Epilepsy	458310	rs1853931	0.109747	0.247874	0.657945
Cereal intake	Epilepsy	458310	rs2450126	0.152232	0.24902	0.540986
Cereal intake	Epilepsy	458310	rs2472297	0.0870784	0.247896	0.725386
Cereal intake	Epilepsy	458310	rs2504706	-0.0020251	0.25114	0.993566
Cereal intake	Epilepsy	458310	rs2799849	0.176018	0.24806	0.477966
Cereal intake	Epilepsy	458310	rs2817377	0.114723	0.247198	0.642581
Cereal intake	Epilepsy	458310	rs2927238	0.0872276	0.247282	0.72428
Cereal intake	Epilepsy	458310	rs3115230	0.0818236	0.247424	0.74087
Cereal intake	Epilepsy	458310	rs4410790	0.0988092	0.247554	0.689789
Cereal intake	Epilepsy	458310	rs4739095	0.189823	0.247727	0.443523
Cereal intake	Epilepsy	458310	rs4797242	0.138674	0.247856	0.575824
Cereal intake	Epilepsy	458310	rs491711	0.114885	0.246776	0.641542
Cereal intake	Epilepsy	458310	rs4988235	0.145677	0.246697	0.55485
Cereal intake	Epilepsy	458310	rs56131196	0.0621438	0.249724	0.803477
Cereal intake	Epilepsy	458310	rs62442924	0.156985	0.247225	0.525437
Cereal intake	Epilepsy	458310	rs6510177	0.131857	0.246328	0.59245
Cereal intake	Epilepsy	458310	rs6545770	0.116508	0.246393	0.636316
Cereal intake	Epilepsy	458310	rs68136852	0.140864	0.247894	0.569871
Cereal intake	Epilepsy	458310	rs6918737	0.149605	0.248644	0.547384
Cereal intake	Epilepsy	458310	rs7040561	0.111318	0.247321	0.652642
Cereal intake	Epilepsy	458310	rs7619139	0.0570562	0.251947	0.820843
Cereal intake	Epilepsy	458310	rs78854891	0.0943618	0.246335	0.701674
Cereal intake	Epilepsy	458310	rs79642906	0.107324	0.246084	0.662744
Cereal intake	Epilepsy	458310	rs8097544	0.160324	0.250435	0.522056
Cereal intake	Epilepsy	458310	rs838133	0.0611003	0.251328	0.807921
Cereal intake	Epilepsy	458310	rs9374896	0.172702	0.252196	0.493475
Cereal intake	Epilepsy	458310	rs9846396	0.121776	0.247937	0.623315
Cereal intake	Epilepsy	458310	rs9987289	0.125108	0.247269	0.612886
Cereal intake	Epilepsy	458310	All	0.115229	0.244842	0.637908
Cheese intake	Epilepsy	458310	rs1073242	-0.127185	0.17574	0.469245
Cheese intake	Epilepsy	458310	rs10896050	-0.0985172	0.175251	0.574015
Cheese intake	Epilepsy	458310	rs10938397	-0.128594	0.17504	0.462552
Cheese intake	Epilepsy	458310	rs113367286	-0.0717158	0.175331	0.682518
Cheese intake	Epilepsy	458310	rs11620149	-0.080538	0.17438	0.644187
Cheese intake	Epilepsy	458310	rs12296440	-0.0703505	0.175058	0.68778
Cheese intake	Epilepsy	458310	rs12447542	-0.10942	0.174744	0.531201
Cheese intake	Epilepsy	458310	rs12475594	-0.0841362	0.174862	0.630405
Cheese intake	Epilepsy	458310	rs12672200	-0.0980169	0.175111	0.575656
Cheese intake	Epilepsy	458310	rs12786959	-0.108933	0.174825	0.533219
Cheese intake	Epilepsy	458310	rs1291145	-0.0882117	0.177239	0.618697
Cheese intake	Epilepsy	458310	rs12951057	-0.106493	0.175399	0.543753
Cheese intake	Epilepsy	458310	rs13107325	-0.0980927	0.174203	0.573371
Cheese intake	Epilepsy	458310	rs13257887	-0.0736236	0.174561	0.673198
Cheese intake	Epilepsy	458310	rs1434511	-0.102663	0.175195	0.55788
Cheese intake	Epilepsy	458310	rs1514755	-0.130465	0.175544	0.457357
Cheese intake	Epilepsy	458310	rs17115145	-0.0984873	0.175047	0.573684
Cheese intake	Epilepsy	458310	rs1806771	-0.0918351	0.175014	0.599772
Cheese intake	Epilepsy	458310	rs1931805	-0.101378	0.17504	0.562475
Cheese intake	Epilepsy	458310	rs2339928	-0.120434	0.174799	0.490833
Cheese intake	Epilepsy	458310	rs2352974	-0.115528	0.174421	0.507746
Cheese intake	Epilepsy	458310	rs2802530	-0.0846019	0.174803	0.628398
Cheese intake	Epilepsy	458310	rs2854175	-0.070395	0.175022	0.687533
Cheese intake	Epilepsy	458310	rs2960578	-0.0736239	0.175541	0.674916
Cheese intake	Epilepsy	458310	rs34198643	-0.106161	0.174723	0.543457
Cheese intake	Epilepsy	458310	rs35270670	-0.100485	0.174754	0.565285
Cheese intake	Epilepsy	458310	rs3911016	-0.138658	0.175368	0.429137
Cheese intake	Epilepsy	458310	rs4296548	-0.102153	0.175141	0.559718
Cheese intake	Epilepsy	458310	rs4503172	-0.13255	0.174827	0.448342
Cheese intake	Epilepsy	458310	rs4681981	-0.105041	0.174064	0.546204
Cheese intake	Epilepsy	458310	rs4692708	-0.0827589	0.174585	0.635478
Cheese intake	Epilepsy	458310	rs4860341	-0.0885766	0.17568	0.614126
Cheese intake	Epilepsy	458310	rs504675	-0.0443343	0.180449	0.805923
Cheese intake	Epilepsy	458310	rs524468	-0.10453	0.175332	0.551053
Cheese intake	Epilepsy	458310	rs531358	-0.0710931	0.175092	0.684719
Cheese intake	Epilepsy	458310	rs6126641	-0.108799	0.175105	0.534378
Cheese intake	Epilepsy	458310	rs61734410	-0.0840164	0.175024	0.631208
Cheese intake	Epilepsy	458310	rs61953351	-0.0954069	0.174673	0.584927
Cheese intake	Epilepsy	458310	rs62034322	-0.136865	0.174795	0.433626
Cheese intake	Epilepsy	458310	rs62236533	-0.0913884	0.174537	0.600553
Cheese intake	Epilepsy	458310	rs62245792	-0.0765056	0.17489	0.661785
Cheese intake	Epilepsy	458310	rs6685323	-0.104167	0.175009	0.551703
Cheese intake	Epilepsy	458310	rs67238148	-0.11557	0.174735	0.508355
Cheese intake	Epilepsy	458310	rs6774906	-0.094834	0.176408	0.590866
Cheese intake	Epilepsy	458310	rs6873324	-0.0952698	0.174765	0.585664
Cheese intake	Epilepsy	458310	rs7012814	-0.0679813	0.175927	0.699187
Cheese intake	Epilepsy	458310	rs71386942	-0.0981373	0.174679	0.574243
Cheese intake	Epilepsy	458310	rs72970243	-0.17684	0.176739	0.317034
Cheese intake	Epilepsy	458310	rs7298331	-0.10057	0.175227	0.566009
Cheese intake	Epilepsy	458310	rs73024305	-0.105482	0.174602	0.545759
Cheese intake	Epilepsy	458310	rs73096946	-0.0666999	0.17565	0.704144
Cheese intake	Epilepsy	458310	rs73335955	-0.0893614	0.174407	0.60839
Cheese intake	Epilepsy	458310	rs7386207	-0.13001	0.17494	0.457378
Cheese intake	Epilepsy	458310	rs77742462	-0.075688	0.174693	0.664824
Cheese intake	Epilepsy	458310	rs78876700	-0.105772	0.174342	0.544056
Cheese intake	Epilepsy	458310	rs79184944	-0.110177	0.17519	0.529416
Cheese intake	Epilepsy	458310	rs7936836	-0.0937431	0.175103	0.592401
Cheese intake	Epilepsy	458310	rs919109	-0.116738	0.1758	0.506666
Cheese intake	Epilepsy	458310	rs9504123	-0.100318	0.175165	0.566845
Cheese intake	Epilepsy	458310	rs9649582	-0.0988933	0.173934	0.56965
Cheese intake	Epilepsy	458310	rs975303	-0.109784	0.175783	0.532272
Cheese intake	Epilepsy	458310	All	-0.099355	0.173704	0.567337
Coffee intake	Epilepsy	458310	rs1057868	-0.177489	0.257049	0.489889
Coffee intake	Epilepsy	458310	rs117810762	-0.0467206	0.264222	0.859647
Coffee intake	Epilepsy	458310	rs117968677	-0.0322316	0.264527	0.903021
Coffee intake	Epilepsy	458310	rs12514566	-0.0477139	0.266083	0.857687
Coffee intake	Epilepsy	458310	rs12989746	-0.0275085	0.264429	0.917146
Coffee intake	Epilepsy	458310	rs13054099	-0.0352219	0.264581	0.894096
Coffee intake	Epilepsy	458310	rs13163336	-0.0333217	0.266449	0.900477
Coffee intake	Epilepsy	458310	rs1338549	-0.0258995	0.263917	0.921825
Coffee intake	Epilepsy	458310	rs13387939	-0.0719625	0.264858	0.785851
Coffee intake	Epilepsy	458310	rs1421085	0.0189844	0.265539	0.943005
Coffee intake	Epilepsy	458310	rs1527961	-0.0833903	0.257696	0.746242
Coffee intake	Epilepsy	458310	rs17842490	-0.056442	0.263929	0.830661
Coffee intake	Epilepsy	458310	rs1942965	-0.0661944	0.263566	0.801699
Coffee intake	Epilepsy	458310	rs2189234	-0.0812983	0.261359	0.755755
Coffee intake	Epilepsy	458310	rs2465037	0.00584476	0.257057	0.98186
Coffee intake	Epilepsy	458310	rs2472297	0.0301163	0.287591	0.916599
Coffee intake	Epilepsy	458310	rs2597805	-0.0254471	0.263611	0.923098
Coffee intake	Epilepsy	458310	rs34060476	-0.0551948	0.266664	0.836024
Coffee intake	Epilepsy	458310	rs4410790	0.0092499	0.298718	0.975297
Coffee intake	Epilepsy	458310	rs442355	-0.0907813	0.256358	0.72325
Coffee intake	Epilepsy	458310	rs4615895	-0.0219368	0.263593	0.933675
Coffee intake	Epilepsy	458310	rs476828	-0.0136008	0.266429	0.959287
Coffee intake	Epilepsy	458310	rs516636	-0.0653368	0.264312	0.804757
Coffee intake	Epilepsy	458310	rs56113850	-0.0456819	0.265917	0.863602
Coffee intake	Epilepsy	458310	rs57918684	-0.0148342	0.264158	0.955217
Coffee intake	Epilepsy	458310	rs6062682	-0.0512663	0.265048	0.846628
Coffee intake	Epilepsy	458310	rs6063085	-0.022738	0.263669	0.931278
Coffee intake	Epilepsy	458310	rs61928609	-0.0661773	0.262448	0.800922
Coffee intake	Epilepsy	458310	rs62064918	-0.0496742	0.264595	0.851083
Coffee intake	Epilepsy	458310	rs630194	-0.0503428	0.265314	0.849506
Coffee intake	Epilepsy	458310	rs6469262	-0.0580509	0.26494	0.826564
Coffee intake	Epilepsy	458310	rs73075167	-0.087135	0.260273	0.737789
Coffee intake	Epilepsy	458310	rs75347775	-0.0769151	0.261606	0.768749
Coffee intake	Epilepsy	458310	rs780093	-0.0815343	0.264891	0.758232
Coffee intake	Epilepsy	458310	rs7811609	-0.0523698	0.265234	0.843477
Coffee intake	Epilepsy	458310	rs78267637	-0.0695819	0.263445	0.791685
Coffee intake	Epilepsy	458310	rs8056750	-0.080174	0.260003	0.75781
Coffee intake	Epilepsy	458310	rs9398171	0.0690731	0.220943	0.754563
Coffee intake	Epilepsy	458310	All	-0.0460971	0.260144	0.859352
Cooked vegetable intake	Epilepsy	458310	rs10156602	0.157029	0.589369	0.789903
Cooked vegetable intake	Epilepsy	458310	rs10161952	-0.115394	0.50248	0.818365
Cooked vegetable intake	Epilepsy	458310	rs11138705	0.0526628	0.572017	0.926646
Cooked vegetable intake	Epilepsy	458310	rs12550717	0.0798574	0.572164	0.888999
Cooked vegetable intake	Epilepsy	458310	rs12629972	0.333325	0.571074	0.559435
Cooked vegetable intake	Epilepsy	458310	rs1421085	0.341028	0.55497	0.538887
Cooked vegetable intake	Epilepsy	458310	rs1816263	0.180927	0.573873	0.752555
Cooked vegetable intake	Epilepsy	458310	rs2052063	0.26099	0.574488	0.649613
Cooked vegetable intake	Epilepsy	458310	rs2102738	0.231159	0.58201	0.691239
Cooked vegetable intake	Epilepsy	458310	rs2252508	0.0562661	0.562941	0.920384
Cooked vegetable intake	Epilepsy	458310	rs2844672	0.0568586	0.574196	0.92112
Cooked vegetable intake	Epilepsy	458310	rs28450747	0.181406	0.575076	0.752422
Cooked vegetable intake	Epilepsy	458310	rs28711392	0.365149	0.556995	0.512102
Cooked vegetable intake	Epilepsy	458310	rs34155012	0.107708	0.575619	0.851569
Cooked vegetable intake	Epilepsy	458310	rs349062	0.229983	0.575518	0.689444
Cooked vegetable intake	Epilepsy	458310	rs4851029	-0.104704	0.502411	0.834915
Cooked vegetable intake	Epilepsy	458310	rs838133	0.291759	0.56482	0.605469
Cooked vegetable intake	Epilepsy	458310	All	0.158285	0.547201	0.77238
Dried fruit intake	Epilepsy	458310	rs10026792	0.0279094	0.265725	0.916351
Dried fruit intake	Epilepsy	458310	rs10129747	0.047556	0.26615	0.858188
Dried fruit intake	Epilepsy	458310	rs10740991	0.149475	0.268201	0.577306
Dried fruit intake	Epilepsy	458310	rs10896126	0.118748	0.268756	0.658602
Dried fruit intake	Epilepsy	458310	rs11152349	0.0758579	0.266163	0.77564
Dried fruit intake	Epilepsy	458310	rs11586016	0.112603	0.266173	0.672263
Dried fruit intake	Epilepsy	458310	rs11632215	0.0603581	0.264746	0.819658
Dried fruit intake	Epilepsy	458310	rs11720884	0.0773256	0.266923	0.772051
Dried fruit intake	Epilepsy	458310	rs11772627	0.203608	0.270275	0.451248
Dried fruit intake	Epilepsy	458310	rs11811826	0.0307297	0.267729	0.90862
Dried fruit intake	Epilepsy	458310	rs12137234	0.113235	0.265311	0.669524
Dried fruit intake	Epilepsy	458310	rs1582322	0.0576923	0.266016	0.828306
Dried fruit intake	Epilepsy	458310	rs1622515	0.0821149	0.266577	0.758056
Dried fruit intake	Epilepsy	458310	rs1648404	0.0812395	0.266307	0.760321
Dried fruit intake	Epilepsy	458310	rs17175518	0.108611	0.266235	0.683308
Dried fruit intake	Epilepsy	458310	rs17184707	0.0750201	0.265506	0.777518
Dried fruit intake	Epilepsy	458310	rs1797235	0.12223	0.266469	0.646447
Dried fruit intake	Epilepsy	458310	rs2328887	0.0512434	0.265251	0.846812
Dried fruit intake	Epilepsy	458310	rs2533273	0.0668949	0.26586	0.801337
Dried fruit intake	Epilepsy	458310	rs261809	0.0825931	0.266401	0.756536
Dried fruit intake	Epilepsy	458310	rs3101339	0.056856	0.267308	0.831562
Dried fruit intake	Epilepsy	458310	rs34162196	0.0675582	0.266943	0.800205
Dried fruit intake	Epilepsy	458310	rs3764002	0.0683914	0.268499	0.798941
Dried fruit intake	Epilepsy	458310	rs4140799	0.137691	0.265542	0.604089
Dried fruit intake	Epilepsy	458310	rs4149513	0.0213692	0.267574	0.936346
Dried fruit intake	Epilepsy	458310	rs4269101	0.143616	0.269048	0.593485
Dried fruit intake	Epilepsy	458310	rs429358	0.000116228	0.269836	0.999656
Dried fruit intake	Epilepsy	458310	rs4800488	0.0916383	0.267802	0.73221
Dried fruit intake	Epilepsy	458310	rs57499472	0.0342667	0.266438	0.897666
Dried fruit intake	Epilepsy	458310	rs62084586	0.033551	0.265372	0.899392
Dried fruit intake	Epilepsy	458310	rs72720396	0.087769	0.266057	0.741485
Dried fruit intake	Epilepsy	458310	rs746868	0.121103	0.268333	0.651762
Dried fruit intake	Epilepsy	458310	rs75641275	0.111742	0.266377	0.674859
Dried fruit intake	Epilepsy	458310	rs7582086	0.113641	0.266095	0.669329
Dried fruit intake	Epilepsy	458310	rs7599488	0.0949159	0.266377	0.7216
Dried fruit intake	Epilepsy	458310	rs7808471	0.091392	0.266782	0.731921
Dried fruit intake	Epilepsy	458310	rs7829800	0.0609235	0.266276	0.819026
Dried fruit intake	Epilepsy	458310	rs8081370	0.134894	0.269019	0.61607
Dried fruit intake	Epilepsy	458310	rs862227	0.0620294	0.265641	0.815367
Dried fruit intake	Epilepsy	458310	rs893856	0.105395	0.266123	0.692077
Dried fruit intake	Epilepsy	458310	rs9385269	0.0983415	0.268069	0.713729
Dried fruit intake	Epilepsy	458310	All	0.0848126	0.263553	0.7476
Fresh fruit intake	Epilepsy	458310	rs10064431	0.229779	0.335249	0.493093
Fresh fruit intake	Epilepsy	458310	rs10192394	0.258018	0.334515	0.440518
Fresh fruit intake	Epilepsy	458310	rs10249294	0.332204	0.350782	0.343619
Fresh fruit intake	Epilepsy	458310	rs10271924	0.229605	0.334159	0.492012
Fresh fruit intake	Epilepsy	458310	rs1051547	0.210572	0.332214	0.526183
Fresh fruit intake	Epilepsy	458310	rs10828266	0.287034	0.333972	0.390089
Fresh fruit intake	Epilepsy	458310	rs10838724	0.22403	0.334234	0.502679
Fresh fruit intake	Epilepsy	458310	rs10840126	0.207292	0.333469	0.534188
Fresh fruit intake	Epilepsy	458310	rs11032362	0.239196	0.333588	0.473348
Fresh fruit intake	Epilepsy	458310	rs11085749	0.312931	0.326371	0.337649
Fresh fruit intake	Epilepsy	458310	rs11248509	0.21205	0.33354	0.524935
Fresh fruit intake	Epilepsy	458310	rs11896330	0.282948	0.33286	0.395297
Fresh fruit intake	Epilepsy	458310	rs12044599	0.190953	0.333186	0.566569
Fresh fruit intake	Epilepsy	458310	rs12536253	0.207585	0.331018	0.530587
Fresh fruit intake	Epilepsy	458310	rs12641371	0.300918	0.329629	0.361297
Fresh fruit intake	Epilepsy	458310	rs12780952	0.221155	0.333333	0.507031
Fresh fruit intake	Epilepsy	458310	rs12885598	0.264804	0.331543	0.424463
Fresh fruit intake	Epilepsy	458310	rs13072255	0.167504	0.330419	0.612193
Fresh fruit intake	Epilepsy	458310	rs1356292	0.294506	0.331215	0.373913
Fresh fruit intake	Epilepsy	458310	rs1375566	0.254666	0.333746	0.445432
Fresh fruit intake	Epilepsy	458310	rs139042899	0.279741	0.33086	0.397833
Fresh fruit intake	Epilepsy	458310	rs149449	0.218518	0.334395	0.513451
Fresh fruit intake	Epilepsy	458310	rs1620977	0.180526	0.335534	0.590559
Fresh fruit intake	Epilepsy	458310	rs17049185	0.247117	0.334822	0.460482
Fresh fruit intake	Epilepsy	458310	rs1866823	0.316166	0.324316	0.329624
Fresh fruit intake	Epilepsy	458310	rs2093654	0.286178	0.329997	0.385825
Fresh fruit intake	Epilepsy	458310	rs2143081	0.236723	0.335958	0.481046
Fresh fruit intake	Epilepsy	458310	rs2790688	0.314297	0.331928	0.343699
Fresh fruit intake	Epilepsy	458310	rs28479795	0.292109	0.330956	0.377441
Fresh fruit intake	Epilepsy	458310	rs2867113	0.206729	0.335989	0.538367
Fresh fruit intake	Epilepsy	458310	rs329274	0.172141	0.325684	0.597117
Fresh fruit intake	Epilepsy	458310	rs34162196	0.222659	0.33589	0.507398
Fresh fruit intake	Epilepsy	458310	rs4302893	0.27118	0.333275	0.415826
Fresh fruit intake	Epilepsy	458310	rs4953150	0.185194	0.332138	0.57713
Fresh fruit intake	Epilepsy	458310	rs559734	0.27679	0.33299	0.405847
Fresh fruit intake	Epilepsy	458310	rs586346	0.252881	0.333067	0.447702
Fresh fruit intake	Epilepsy	458310	rs60452247	0.20291	0.333224	0.542572
Fresh fruit intake	Epilepsy	458310	rs62051554	0.26239	0.332458	0.42997
Fresh fruit intake	Epilepsy	458310	rs6475724	0.264371	0.333264	0.427615
Fresh fruit intake	Epilepsy	458310	rs72974263	0.261687	0.333851	0.433131
Fresh fruit intake	Epilepsy	458310	rs73455661	0.232782	0.336555	0.489149
Fresh fruit intake	Epilepsy	458310	rs739320	0.172103	0.325666	0.597177
Fresh fruit intake	Epilepsy	458310	rs7554485	0.260751	0.333821	0.434737
Fresh fruit intake	Epilepsy	458310	rs7818437	0.17829	0.323898	0.58201
Fresh fruit intake	Epilepsy	458310	rs78537042	0.251209	0.332089	0.449379
Fresh fruit intake	Epilepsy	458310	rs7869969	0.233762	0.33523	0.485604
Fresh fruit intake	Epilepsy	458310	rs7982441	0.23198	0.335103	0.488772
Fresh fruit intake	Epilepsy	458310	rs8095324	0.287351	0.328465	0.381666
Fresh fruit intake	Epilepsy	458310	rs817223	0.150692	0.315648	0.633074
Fresh fruit intake	Epilepsy	458310	rs862227	0.20819	0.335794	0.535264
Fresh fruit intake	Epilepsy	458310	rs9517948	0.209282	0.332885	0.529551
Fresh fruit intake	Epilepsy	458310	rs9919429	0.259595	0.333735	0.436659
Fresh fruit intake	Epilepsy	458310	rs994270	0.0957261	0.325053	0.768381
Fresh fruit intake	Epilepsy	458310	All	0.23858	0.329178	0.468591
Lamb/mutton intake	Epilepsy	458310	rs11090045	-0.181515	0.397625	0.648032
Lamb/mutton intake	Epilepsy	458310	rs11743441	-0.217804	0.404174	0.589964
Lamb/mutton intake	Epilepsy	458310	rs12634740	-0.16962	0.398818	0.670613
Lamb/mutton intake	Epilepsy	458310	rs136548	-0.183028	0.401719	0.648669
Lamb/mutton intake	Epilepsy	458310	rs139237013	-0.23903	0.401849	0.551961
Lamb/mutton intake	Epilepsy	458310	rs1556147	-0.158503	0.392943	0.686673
Lamb/mutton intake	Epilepsy	458310	rs16891982	-0.258503	0.401489	0.519666
Lamb/mutton intake	Epilepsy	458310	rs17270057	-0.269826	0.401021	0.501044
Lamb/mutton intake	Epilepsy	458310	rs1958801	-0.254995	0.401702	0.525567
Lamb/mutton intake	Epilepsy	458310	rs2222760	-0.283419	0.401064	0.479773
Lamb/mutton intake	Epilepsy	458310	rs2678900	-0.237761	0.407537	0.559618
Lamb/mutton intake	Epilepsy	458310	rs2726033	-0.335467	0.39733	0.398499
Lamb/mutton intake	Epilepsy	458310	rs276453	-0.14101	0.40797	0.729615
Lamb/mutton intake	Epilepsy	458310	rs2926119	-0.347817	0.389636	0.372032
Lamb/mutton intake	Epilepsy	458310	rs3105056	-0.281728	0.406708	0.488495
Lamb/mutton intake	Epilepsy	458310	rs35797675	-0.240571	0.398852	0.546403
Lamb/mutton intake	Epilepsy	458310	rs3964074	-0.266468	0.403841	0.509361
Lamb/mutton intake	Epilepsy	458310	rs4272399	-0.380727	0.384674	0.322301
Lamb/mutton intake	Epilepsy	458310	rs429358	-0.106869	0.402668	0.7907
Lamb/mutton intake	Epilepsy	458310	rs4489752	-0.181673	0.398052	0.648099
Lamb/mutton intake	Epilepsy	458310	rs55813438	-0.196614	0.4046	0.627005
Lamb/mutton intake	Epilepsy	458310	rs56394517	-0.249887	0.403696	0.535917
Lamb/mutton intake	Epilepsy	458310	rs62106258	-0.26027	0.40079	0.516085
Lamb/mutton intake	Epilepsy	458310	rs62398404	-0.174049	0.395025	0.6595
Lamb/mutton intake	Epilepsy	458310	rs6581296	-0.265727	0.403098	0.50976
Lamb/mutton intake	Epilepsy	458310	rs660880	-0.301111	0.40027	0.451889
Lamb/mutton intake	Epilepsy	458310	rs673696	-0.376934	0.395438	0.340485
Lamb/mutton intake	Epilepsy	458310	rs6829572	-0.330987	0.394856	0.401892
Lamb/mutton intake	Epilepsy	458310	rs7447465	-0.274084	0.403574	0.497049
Lamb/mutton intake	Epilepsy	458310	rs7550173	-0.123214	0.374186	0.74194
Lamb/mutton intake	Epilepsy	458310	rs994270	-0.417274	0.373227	0.263559
Lamb/mutton intake	Epilepsy	458310	All	-0.248866	0.391731	0.525234
Non-oily fish intake	Epilepsy	458310	rs11680516	-1.35122	0.558194	0.0154903
Non-oily fish intake	Epilepsy	458310	rs1260326	-1.25785	0.557553	0.0240694
Non-oily fish intake	Epilepsy	458310	rs16822430	-1.39979	0.564886	0.0132122
Non-oily fish intake	Epilepsy	458310	rs17317920	-1.51344	0.552168	0.00612698
Non-oily fish intake	Epilepsy	458310	rs35287743	-0.960498	0.552684	0.0822318
Non-oily fish intake	Epilepsy	458310	rs3799077	-1.24146	0.552218	0.0245671
Non-oily fish intake	Epilepsy	458310	rs4318925	-1.27232	0.562084	0.0236
Non-oily fish intake	Epilepsy	458310	rs56094641	-1.15533	0.57243	0.0435617
Non-oily fish intake	Epilepsy	458310	rs6957745	-1.27998	0.55689	0.0215362
Non-oily fish intake	Epilepsy	458310	rs7148387	-1.2826	0.556283	0.0211292
Non-oily fish intake	Epilepsy	458310	rs838133	-1.24008	0.579004	0.0322141
Non-oily fish intake	Epilepsy	458310	All	-1.26889	0.534149	0.0175237
Oily fish intake	Epilepsy	458310	rs10061973	-0.00164364	0.206936	0.993663
Oily fish intake	Epilepsy	458310	rs10076975	-0.00776403	0.206372	0.969989
Oily fish intake	Epilepsy	458310	rs10510554	0.0289086	0.207392	0.889141
Oily fish intake	Epilepsy	458310	rs10513136	0.0133766	0.206799	0.948425
Oily fish intake	Epilepsy	458310	rs10828250	0.0548604	0.206916	0.790906
Oily fish intake	Epilepsy	458310	rs114497213	-0.0148615	0.203003	0.94164
Oily fish intake	Epilepsy	458310	rs11767283	-0.00351671	0.209351	0.986598
Oily fish intake	Epilepsy	458310	rs11859365	-0.038394	0.209733	0.85475
Oily fish intake	Epilepsy	458310	rs1201289	-0.0238291	0.202561	0.906354
Oily fish intake	Epilepsy	458310	rs12663865	0.0216234	0.207754	0.917104
Oily fish intake	Epilepsy	458310	rs12855717	0.0065701	0.20784	0.974782
Oily fish intake	Epilepsy	458310	rs12896749	0.0391746	0.206084	0.849238
Oily fish intake	Epilepsy	458310	rs12983532	0.0309003	0.207541	0.881642
Oily fish intake	Epilepsy	458310	rs13070166	0.0103912	0.208024	0.960161
Oily fish intake	Epilepsy	458310	rs1361016	0.0238926	0.207888	0.9085
Oily fish intake	Epilepsy	458310	rs1421085	0.0656332	0.207206	0.751431
Oily fish intake	Epilepsy	458310	rs16891727	0.030165	0.208885	0.885177
Oily fish intake	Epilepsy	458310	rs17050031	-0.0229893	0.202013	0.909396
Oily fish intake	Epilepsy	458310	rs1876245	0.0173306	0.208163	0.933649
Oily fish intake	Epilepsy	458310	rs1951286	0.0221964	0.208799	0.91534
Oily fish intake	Epilepsy	458310	rs2374424	0.0166223	0.207927	0.936283
Oily fish intake	Epilepsy	458310	rs275160	0.00668526	0.20736	0.974281
Oily fish intake	Epilepsy	458310	rs2827161	0.0189648	0.207698	0.927247
Oily fish intake	Epilepsy	458310	rs28533540	0.0451863	0.207156	0.82733
Oily fish intake	Epilepsy	458310	rs28623270	0.00320129	0.206895	0.987655
Oily fish intake	Epilepsy	458310	rs2952140	-0.014459	0.204931	0.943752
Oily fish intake	Epilepsy	458310	rs303817	0.011938	0.208359	0.95431
Oily fish intake	Epilepsy	458310	rs3124402	0.0156165	0.210771	0.940937
Oily fish intake	Epilepsy	458310	rs34555420	-0.000763499	0.206134	0.997045
Oily fish intake	Epilepsy	458310	rs35287743	0.091943	0.196967	0.640648
Oily fish intake	Epilepsy	458310	rs4002471	0.0489408	0.207678	0.813698
Oily fish intake	Epilepsy	458310	rs4278546	0.0265038	0.204714	0.896988
Oily fish intake	Epilepsy	458310	rs4510068	0.0383497	0.207363	0.853276
Oily fish intake	Epilepsy	458310	rs45501495	-0.00124883	0.208486	0.995221
Oily fish intake	Epilepsy	458310	rs4869859	0.0465797	0.207098	0.822044
Oily fish intake	Epilepsy	458310	rs4982738	-0.00353494	0.20665	0.986352
Oily fish intake	Epilepsy	458310	rs510161	0.0189442	0.207229	0.927161
Oily fish intake	Epilepsy	458310	rs552234	0.0463312	0.204848	0.821067
Oily fish intake	Epilepsy	458310	rs55930451	0.00925927	0.207106	0.96434
Oily fish intake	Epilepsy	458310	rs55985303	0.0114548	0.208213	0.956127
Oily fish intake	Epilepsy	458310	rs59355765	0.03669	0.205366	0.858208
Oily fish intake	Epilepsy	458310	rs6033437	0.00918916	0.207044	0.964599
Oily fish intake	Epilepsy	458310	rs6059844	0.0093489	0.207723	0.964102
Oily fish intake	Epilepsy	458310	rs6089753	-0.00513295	0.206907	0.980208
Oily fish intake	Epilepsy	458310	rs61882686	0.0456328	0.202864	0.822024
Oily fish intake	Epilepsy	458310	rs631490	-0.0487317	0.19656	0.804194
Oily fish intake	Epilepsy	458310	rs6465487	0.042829	0.206512	0.835704
Oily fish intake	Epilepsy	458310	rs703987	-0.000463525	0.206432	0.998208
Oily fish intake	Epilepsy	458310	rs7243428	0.0254205	0.206898	0.902214
Oily fish intake	Epilepsy	458310	rs7254235	0.0186187	0.207654	0.928556
Oily fish intake	Epilepsy	458310	rs75887709	0.0293615	0.206054	0.88669
Oily fish intake	Epilepsy	458310	rs7683782	-0.0143415	0.202712	0.943598
Oily fish intake	Epilepsy	458310	rs790564	-0.0282468	0.204293	0.89003
Oily fish intake	Epilepsy	458310	rs905575	0.0346561	0.205191	0.865878
Oily fish intake	Epilepsy	458310	rs9301837	-0.013883	0.207178	0.946574
Oily fish intake	Epilepsy	458310	rs9597870	-0.0178951	0.204539	0.930282
Oily fish intake	Epilepsy	458310	rs9606833	0.0460576	0.206352	0.82338
Oily fish intake	Epilepsy	458310	rs973526	-0.0185064	0.205002	0.928069
Oily fish intake	Epilepsy	458310	rs9841174	0.0598043	0.206025	0.771604
Oily fish intake	Epilepsy	458310	rs9889161	0.032172	0.20658	0.876241
Oily fish intake	Epilepsy	458310	rs9958909	0.00644412	0.207207	0.97519
Oily fish intake	Epilepsy	458310	All	0.0153483	0.204668	0.940222
Pork intake	Epilepsy	458310	rs10972033	-0.644993	0.546743	0.238119
Pork intake	Epilepsy	458310	rs11211124	-0.301334	0.546486	0.581358
Pork intake	Epilepsy	458310	rs12721051	-0.4003	0.551608	0.468025
Pork intake	Epilepsy	458310	rs1355171	-0.389975	0.55633	0.483317
Pork intake	Epilepsy	458310	rs2387807	-0.388471	0.561158	0.488769
Pork intake	Epilepsy	458310	rs254152	-0.621084	0.550537	0.25926
Pork intake	Epilepsy	458310	rs34161520	-0.75497	0.543826	0.165059
Pork intake	Epilepsy	458310	rs36124222	-0.554459	0.54531	0.309259
Pork intake	Epilepsy	458310	rs3964074	-0.585416	0.547787	0.285208
Pork intake	Epilepsy	458310	rs4146837	-0.453411	0.546812	0.406997
Pork intake	Epilepsy	458310	rs7641973	-0.533847	0.545686	0.327924
Pork intake	Epilepsy	458310	rs838133	-0.407282	0.545979	0.455688
Pork intake	Epilepsy	458310	rs9379832	-0.511808	0.531129	0.335235
Pork intake	Epilepsy	458310	rs9973426	-0.730965	0.548791	0.182875
Pork intake	Epilepsy	458310	All	-0.520723	0.527692	0.323744
Poultry intake	Epilepsy	458310	rs1051730	0.194646	0.71706	0.786044
Poultry intake	Epilepsy	458310	rs2426440	-0.264554	0.731638	0.717657
Poultry intake	Epilepsy	458310	rs2565017	-0.506068	0.729947	0.488125
Poultry intake	Epilepsy	458310	rs2965200	-0.370772	0.727738	0.610412
Poultry intake	Epilepsy	458310	rs7829800	-0.0853995	0.739167	0.908021
Poultry intake	Epilepsy	458310	rs9923768	-0.486353	0.740867	0.511525
Poultry intake	Epilepsy	458310	rs9997448	-0.273695	0.732018	0.708485
Poultry intake	Epilepsy	458310	All	-0.253406	0.676863	0.708119
Processed meat intake	Epilepsy	458310	rs10454812	-0.0773028	0.448133	0.863045
Processed meat intake	Epilepsy	458310	rs11032380	-0.0313154	0.442863	0.943628
Processed meat intake	Epilepsy	458310	rs11887120	-0.0878499	0.451115	0.845597
Processed meat intake	Epilepsy	458310	rs11894162	-0.0869935	0.450495	0.846875
Processed meat intake	Epilepsy	458310	rs1422192	-0.0424261	0.453029	0.925387
Processed meat intake	Epilepsy	458310	rs2029401	-0.0352354	0.453005	0.938002
Processed meat intake	Epilepsy	458310	rs203319	0.0563533	0.441803	0.898503
Processed meat intake	Epilepsy	458310	rs2873054	-0.058033	0.454554	0.89841
Processed meat intake	Epilepsy	458310	rs34241936	-0.0182057	0.441565	0.967113
Processed meat intake	Epilepsy	458310	rs3762621	-0.247106	0.394586	0.531158
Processed meat intake	Epilepsy	458310	rs4077924	0.0333975	0.42785	0.937781
Processed meat intake	Epilepsy	458310	rs4240672	0.0864824	0.429723	0.840502
Processed meat intake	Epilepsy	458310	rs4778053	-0.210701	0.425153	0.620184
Processed meat intake	Epilepsy	458310	rs6010651	-0.012408	0.446135	0.977812
Processed meat intake	Epilepsy	458310	rs6484504	-0.255272	0.432898	0.555403
Processed meat intake	Epilepsy	458310	rs6765179	-0.0967027	0.449979	0.829841
Processed meat intake	Epilepsy	458310	rs6786550	-0.182739	0.438051	0.676559
Processed meat intake	Epilepsy	458310	rs6961970	-0.0662623	0.447453	0.882273
Processed meat intake	Epilepsy	458310	rs7531118	-0.0927977	0.454531	0.838227
Processed meat intake	Epilepsy	458310	rs77165542	-0.0892757	0.44527	0.841091
Processed meat intake	Epilepsy	458310	rs8096167	-0.0901084	0.446562	0.840087
Processed meat intake	Epilepsy	458310	rs838133	0.00111601	0.4516	0.998028
Processed meat intake	Epilepsy	458310	rs9809856	-0.239105	0.408976	0.558786
Processed meat intake	Epilepsy	458310	All	-0.0804266	0.43116	0.852025
Salad / raw vegetable intake	Epilepsy	458310	rs1052352	-0.125794	0.542616	0.816671
Salad / raw vegetable intake	Epilepsy	458310	rs10819082	0.0931904	0.54308	0.863755
Salad / raw vegetable intake	Epilepsy	458310	rs12203592	0.0433139	0.529853	0.934848
Salad / raw vegetable intake	Epilepsy	458310	rs12908495	0.147434	0.544825	0.786692
Salad / raw vegetable intake	Epilepsy	458310	rs17460017	-0.01953	0.541062	0.971206
Salad / raw vegetable intake	Epilepsy	458310	rs1890012	0.0263775	0.530825	0.960368
Salad / raw vegetable intake	Epilepsy	458310	rs3095337	0.0276878	0.538078	0.958962
Salad / raw vegetable intake	Epilepsy	458310	rs3129962	0.19573	0.53464	0.714293
Salad / raw vegetable intake	Epilepsy	458310	rs34186148	-0.0638202	0.53997	0.905916
Salad / raw vegetable intake	Epilepsy	458310	rs4083969	0.0136715	0.542743	0.979904
Salad / raw vegetable intake	Epilepsy	458310	rs4291983	0.0569495	0.546524	0.917008
Salad / raw vegetable intake	Epilepsy	458310	rs57221424	-0.0815248	0.539653	0.879921
Salad / raw vegetable intake	Epilepsy	458310	rs62461186	-0.00768343	0.540274	0.988653
Salad / raw vegetable intake	Epilepsy	458310	rs6482190	0.190047	0.543476	0.726573
Salad / raw vegetable intake	Epilepsy	458310	rs75248709	-0.124821	0.540624	0.817405
Salad / raw vegetable intake	Epilepsy	458310	rs7619139	0.285871	0.569942	0.615964
Salad / raw vegetable intake	Epilepsy	458310	rs7821179	0.224211	0.545104	0.68084
Salad / raw vegetable intake	Epilepsy	458310	rs790561	-0.240082	0.560765	0.668554
Salad / raw vegetable intake	Epilepsy	458310	rs8130508	0.0407593	0.545528	0.940441
Salad / raw vegetable intake	Epilepsy	458310	All	0.0354239	0.528441	0.946554
Tea intake	Epilepsy	458310	rs10741694	0.282755	0.241045	0.240781
Tea intake	Epilepsy	458310	rs10752269	0.301638	0.237866	0.204762
Tea intake	Epilepsy	458310	rs10764990	0.261101	0.24086	0.278349
Tea intake	Epilepsy	458310	rs11164870	0.25063	0.239431	0.295205
Tea intake	Epilepsy	458310	rs1156588	0.256403	0.240764	0.286896
Tea intake	Epilepsy	458310	rs11587444	0.308573	0.237608	0.19406
Tea intake	Epilepsy	458310	rs12591786	0.224493	0.231798	0.332804
Tea intake	Epilepsy	458310	rs13282783	0.246844	0.239869	0.303442
Tea intake	Epilepsy	458310	rs132904	0.307606	0.236035	0.192499
Tea intake	Epilepsy	458310	rs141071726	0.229211	0.226469	0.311486
Tea intake	Epilepsy	458310	rs1453548	0.264062	0.241193	0.273598
Tea intake	Epilepsy	458310	rs1481012	0.242541	0.242434	0.317097
Tea intake	Epilepsy	458310	rs149805207	0.286909	0.241525	0.23487
Tea intake	Epilepsy	458310	rs17245213	0.289201	0.238109	0.22453
Tea intake	Epilepsy	458310	rs17576658	0.257054	0.239768	0.283676
Tea intake	Epilepsy	458310	rs17685	0.197553	0.240234	0.410885
Tea intake	Epilepsy	458310	rs2117137	0.278096	0.239217	0.245022
Tea intake	Epilepsy	458310	rs2273447	0.269371	0.240759	0.263207
Tea intake	Epilepsy	458310	rs2279844	0.291778	0.239311	0.222752
Tea intake	Epilepsy	458310	rs2351187	0.281356	0.23979	0.240658
Tea intake	Epilepsy	458310	rs2472297	0.381489	0.254897	0.134488
Tea intake	Epilepsy	458310	rs2478875	0.214146	0.239216	0.370682
Tea intake	Epilepsy	458310	rs2645929	0.300498	0.236398	0.203674
Tea intake	Epilepsy	458310	rs34619	0.226621	0.232445	0.329589
Tea intake	Epilepsy	458310	rs4410790	0.366219	0.25824	0.156152
Tea intake	Epilepsy	458310	rs4808193	0.268043	0.241604	0.267245
Tea intake	Epilepsy	458310	rs4817505	0.243244	0.240429	0.311678
Tea intake	Epilepsy	458310	rs56188862	0.190507	0.227143	0.401631
Tea intake	Epilepsy	458310	rs56348300	0.309425	0.235431	0.188747
Tea intake	Epilepsy	458310	rs57462170	0.253475	0.240671	0.29225
Tea intake	Epilepsy	458310	rs57631352	0.329234	0.229591	0.151572
Tea intake	Epilepsy	458310	rs6829	0.285153	0.239273	0.233359
Tea intake	Epilepsy	458310	rs72797284	0.291826	0.239282	0.222621
Tea intake	Epilepsy	458310	rs7757102	0.251999	0.239766	0.293249
Tea intake	Epilepsy	458310	rs9302428	0.276735	0.240386	0.249646
Tea intake	Epilepsy	458310	rs9624470	0.240907	0.246931	0.329261
Tea intake	Epilepsy	458310	rs9648476	0.283803	0.239533	0.236089
Tea intake	Epilepsy	458310	rs977474	0.292701	0.238564	0.219849
Tea intake	Epilepsy	458310	rs9937354	0.230695	0.236831	0.330011
Tea intake	Epilepsy	458310	All	0.270297	0.236085	0.252246
Water intake	Epilepsy	458310	rs10758255	-0.0245833	0.236415	0.917183
Water intake	Epilepsy	458310	rs10954732	0.0472614	0.23782	0.842476
Water intake	Epilepsy	458310	rs11012726	0.0205515	0.237246	0.930969
Water intake	Epilepsy	458310	rs11125629	0.00966019	0.239045	0.967765
Water intake	Epilepsy	458310	rs11140831	-0.0397548	0.239415	0.868118
Water intake	Epilepsy	458310	rs11890994	0.0164465	0.238119	0.944935
Water intake	Epilepsy	458310	rs1421085	0.0344513	0.238146	0.884976
Water intake	Epilepsy	458310	rs146394874	0.00417475	0.23605	0.985889
Water intake	Epilepsy	458310	rs182050989	-0.00380028	0.236135	0.98716
Water intake	Epilepsy	458310	rs1963510	-0.0301332	0.241577	0.900733
Water intake	Epilepsy	458310	rs2198234	-0.0938596	0.237594	0.692812
Water intake	Epilepsy	458310	rs2229357	0.00287971	0.2389	0.990383
Water intake	Epilepsy	458310	rs2274156	-0.0359552	0.239203	0.880518
Water intake	Epilepsy	458310	rs2289292	0.013418	0.240124	0.955438
Water intake	Epilepsy	458310	rs2305813	-0.0159027	0.241118	0.947414
Water intake	Epilepsy	458310	rs2435200	-0.0230421	0.240446	0.923655
Water intake	Epilepsy	458310	rs2472297	-0.0815204	0.248693	0.743066
Water intake	Epilepsy	458310	rs2656285	0.00664787	0.235788	0.977507
Water intake	Epilepsy	458310	rs34940743	-0.0028456	0.239148	0.990506
Water intake	Epilepsy	458310	rs34967813	0.0358208	0.237004	0.879865
Water intake	Epilepsy	458310	rs35028442	0.00181333	0.238622	0.993937
Water intake	Epilepsy	458310	rs3746410	-0.0507699	0.239209	0.831919
Water intake	Epilepsy	458310	rs3763874	0.0088212	0.242692	0.971005
Water intake	Epilepsy	458310	rs3808058	-0.0359936	0.239579	0.880578
Water intake	Epilepsy	458310	rs4239466	0.0201917	0.23783	0.932341
Water intake	Epilepsy	458310	rs429358	-0.0726856	0.238492	0.76054
Water intake	Epilepsy	458310	rs4410790	-0.0749466	0.258776	0.772107
Water intake	Epilepsy	458310	rs4603502	-0.00355583	0.240984	0.988227
Water intake	Epilepsy	458310	rs56100328	-0.0336295	0.239728	0.888437
Water intake	Epilepsy	458310	rs67174962	0.012494	0.238116	0.958154
Water intake	Epilepsy	458310	rs6835325	-0.00400878	0.239542	0.986648
Water intake	Epilepsy	458310	rs6844845	-0.00750906	0.23933	0.97497
Water intake	Epilepsy	458310	rs6905712	-0.0249258	0.239858	0.917234
Water intake	Epilepsy	458310	rs6957745	0.00816841	0.239905	0.972838
Water intake	Epilepsy	458310	rs7124005	-0.00718131	0.240159	0.976145
Water intake	Epilepsy	458310	rs7626335	-0.0022452	0.239044	0.992506
Water intake	Epilepsy	458310	rs782221	-0.08268	0.236735	0.726901
Water intake	Epilepsy	458310	rs8054636	-0.0278935	0.238712	0.906979
Water intake	Epilepsy	458310	rs9414686	-0.0127505	0.240304	0.957684
Water intake	Epilepsy	458310	rs9830293	-0.0382552	0.239784	0.873244
Water intake	Epilepsy	458310	rs9957088	-0.013685	0.240631	0.954648
Water intake	Epilepsy	458310	All	-0.014299	0.235408	0.951565
SNPs single nucleotide polymorphisms, SE standard error
